# Supplementary material for: Mucosal-associated invariant T cells predict increased acute graft-versus-host-disease incidence in patients receiving allogeneic hematopoietic stem cell transplantation
Source: Cancer Cell Int. 2022 Sep 30;22:297. doi: 10.1186/s12935-022-02703-x (PMC9526319; doi:10.1186/s12935-022-02703-x)
Supplement: Supplementary file 2 — Additional file 2: List of differentially expressed gene in RNA-seq. [file 12935_2022_2703_MOESM2_ESM.xlsx]

## Sheet: aGVHD(+) vs HC
ID	GeneName	log2 Fold Change	p-value	padj
ENSG00000188536	HBA2	7.94625	1.21e-10	2.46e-06
ENSG00000206172	HBA1	8.32167	1.83e-10	2.46e-06
ENSG00000244734	HBB	7.27689	6.02e-10	5.39e-06
ENSG00000169877	AHSP	13.6856	2.38e-09	1.6e-05
ENSG00000168497	SDPR	-10.9808	3.39e-08	0.000174976
ENSG00000133742	CA1	10.3136	3.91e-08	0.000174976
ENSG00000223609	HBD	8.50995	5.97e-08	0.000229147
ENSG00000174171	RP11-23P13.6	-2.67909	1.02e-06	0.00341216
ENSG00000165949	IFI27	5.00136	2.07e-06	0.00616706
ENSG00000158578	ALAS2	7.40378	2.74e-06	0.00736369
ENSG00000105711	SCN1B	-9.86886	8.7e-06	0.0212423
ENSG00000126391	FRMD8	-2.14498	1.96e-05	0.0425788
ENSG00000101162	TUBB1	-6.97135	2.06e-05	0.0425788
ENSG00000162722	TRIM58	7.00467	3.36e-05	0.0644666
ENSG00000100453	GZMB	2.23857	4.07e-05	0.0729482
ENSG00000269954	RP11-148O21.6	-9.4363	4.52e-05	0.0759415
ENSG00000237973	MTCO1P12	4.79483	4.89e-05	0.0773331
ENSG00000275302	CCL4	1.65287	6.25e-05	0.0933075
ENSG00000172794	RAB37	-1.75699	7.42e-05	0.104868
ENSG00000117399	CDC20	-9.39663	9.15e-05	0.122924
ENSG00000004939	SLC4A1	7.57299	9.99e-05	0.127892
ENSG00000105321	CCDC9	2.33864	0.000140772	0.1667
ENSG00000206177	HBM	8.06998	0.000142685	0.1667
ENSG00000060138	YBX3	2.65887	0.000158272	0.177205
ENSG00000037280	FLT4	-1.9723	0.000169492	0.182176
ENSG00000255571	MIR9-3HG	-9.25717	0.000179152	0.185154
ENSG00000143416	SELENBP1	12.202	0.000203053	0.202083
ENSG00000138135	CH25H	10.6944	0.000219557	0.210704
ENSG00000143546	S100A8	3.19988	0.000237192	0.219779
ENSG00000145335	SNCA	6.31252	0.000263807	0.23549
ENSG00000211899	IGHM	-7.63422	0.000271676	0.23549
ENSG00000142330	CAPN10	-1.77939	0.00028917	0.242822
ENSG00000166947	EPB42	6.21073	0.000319808	0.260411
ENSG00000250361	GYPB	10.7429	0.00034588	0.261784
ENSG00000197635	DPP4	-1.31085	0.000363848	0.261784
ENSG00000171867	PRNP	-1.3534	0.000367122	0.261784
ENSG00000145214	DGKQ	-1.72917	0.000368231	0.261784
ENSG00000232810	TNF	-1.45298	0.00037106	0.261784
ENSG00000090013	BLVRB	2.60112	0.000379948	0.261784
ENSG00000186310	NAP1L3	-7.49052	0.00042534	0.280525
ENSG00000239839	DEFA3	11.0861	0.000428027	0.280525
ENSG00000065833	ME1	-1.80602	0.000440375	0.281745
ENSG00000198712	MT-CO2	1.39466	0.000470732	0.294163
ENSG00000198804	MT-CO1	2.02602	0.000482842	0.294874
ENSG00000126016	AMOT	-8.96002	0.000505386	0.298658
ENSG00000176788	BASP1	10.5623	0.000517953	0.298658
ENSG00000166886	NAB2	-7.03239	0.000522383	0.298658
ENSG00000115468	EFHD1	-8.84682	0.000550396	0.300347
ENSG00000088992	TESC	2.41538	0.000555111	0.300347
ENSG00000124256	ZBP1	1.36249	0.000558869	0.300347
ENSG00000162878	PKDCC	-8.76567	0.000599692	0.315967
ENSG00000186496	ZNF396	-8.72201	0.000620145	0.316666
ENSG00000179144	GIMAP7	1.35754	0.000624589	0.316666
ENSG00000167778	SPRYD3	-1.57433	0.000675485	0.336129
ENSG00000196924	FLNA	-1.17675	0.000693725	0.338489
ENSG00000185272	RBM11	-8.76859	0.000710502	0.338489
ENSG00000070087	PFN2	-5.9111	0.000723527	0.338489
ENSG00000144655	CSRNP1	-1.27679	0.000755154	0.338489
ENSG00000211898	IGHD	-8.68537	0.000756068	0.338489
ENSG00000132002	DNAJB1	-1.14097	0.000770179	0.338489
ENSG00000169018	FEM1B	-1.42832	0.000774006	0.338489
ENSG00000137267	TUBB2A	-1.44874	0.000787603	0.338489
ENSG00000211459	MT-RNR1	1.39961	0.0007936	0.338489
ENSG00000133466	C1QTNF6	-8.74671	0.000807354	0.338975
ENSG00000214076	CPSF1P1	-7.30647	0.000836318	0.345734
ENSG00000108846	ABCC3	-9.46163	0.000904342	0.36819
ENSG00000100311	PDGFB	-6.90892	0.000948146	0.375812
ENSG00000188290	HES4	4.41264	0.000951034	0.375812
ENSG00000079308	TNS1	11.2401	0.00102989	0.401074
ENSG00000130066	SAT1	1.10505	0.00115344	0.442773
ENSG00000160113	NR2F6	-8.48525	0.00124411	0.470294
ENSG00000158555	GDPD5	-1.47922	0.00128835	0.470294
ENSG00000172331	BPGM	1.75302	0.00129461	0.470294
ENSG00000169641	LUZP1	1.50162	0.00129514	0.470294
ENSG00000100242	SUN2	-1.39099	0.00132519	0.474789
ENSG00000197016	ZNF470	-9.28634	0.00138079	0.488202
ENSG00000112077	RHAG	11.1607	0.00144468	0.504154
ENSG00000279602	CTD-3014M21.1	1.51025	0.00152884	0.505895
ENSG00000198695	MT-ND6	1.35131	0.0015366	0.505895
ENSG00000112992	NNT	-1.52843	0.0015438	0.505895
ENSG00000247970	RP11-543C4.1	-8.60314	0.00154455	0.505895
ENSG00000198888	MT-ND1	1.16233	0.00156115	0.505895
ENSG00000005249	PRKAR2B	-6.67472	0.0015699	0.505895
ENSG00000204010	IFIT1B	10.8803	0.00158145	0.505895
ENSG00000094804	CDC6	-9.22124	0.00161593	0.510842
ENSG00000275743	TRBV14	-5.47271	0.00167026	0.521878
ENSG00000238227	C9orf69	-2.11612	0.00179565	0.549729
ENSG00000163554	SPTA1	10.2069	0.00180031	0.549729
ENSG00000134324	LPIN1	1.49639	0.00187269	0.565406
ENSG00000224738	AC099850.1	-8.38616	0.00196605	0.585209
ENSG00000125629	INSIG2	-1.47138	0.00198184	0.585209
ENSG00000172031	EPHX4	-6.1968	0.00200704	0.586208
ENSG00000245532	NEAT1	1.36545	0.00208033	0.593124
ENSG00000158825	CDA	7.76396	0.00208588	0.593124
ENSG00000112245	PTP4A1	-1.09888	0.00211719	0.593124
ENSG00000102678	FGF9	-8.55052	0.00211901	0.593124
ENSG00000171604	CXXC5	-1.644	0.00219084	0.606909
ENSG00000102098	SCML2	-6.95136	0.00223698	0.613365
ENSG00000081087	OSTM1	-1.26922	0.00230525	0.62056
ENSG00000270184	RP11-568J23.5	9.12392	0.00233428	0.62056
ENSG00000119537	KDSR	-1.43553	0.00234555	0.62056
ENSG00000100385	IL2RB	-1.09722	0.00235559	0.62056
ENSG00000121671	CRY2	-1.95464	0.00243257	0.634616
ENSG00000198355	PIM3	-1.05874	0.00252634	0.652743
ENSG00000121858	TNFSF10	2.14905	0.00255171	0.65302
ENSG00000275538	RNVU1-19	2.14172	0.00261008	0.661654
ENSG00000163577	EIF5A2	-2.56975	0.00268964	0.675451
ENSG00000217165	ANKRD18EP	-8.19734	0.00272148	0.677119
ENSG00000198336	MYL4	10.5009	0.00283776	0.693546
ENSG00000165312	OTUD1	-1.40375	0.00287007	0.693546
ENSG00000197043	ANXA6	-1.15384	0.00287844	0.693546
ENSG00000104765	BNIP3L	1.42678	0.00289074	0.693546
ENSG00000182162	P2RY8	-1.00325	0.00301434	0.714248
ENSG00000184640	2022-09-09	-1.15548	0.00303019	0.714248
ENSG00000162994	CLHC1	5.11466	0.00310586	0.724544
ENSG00000112297	AIM1	1.17403	0.00314664	0.724544
ENSG00000229056	AC020571.3	9.22309	0.00315476	0.724544
ENSG00000165943	MOAP1	-1.16655	0.00319745	0.728124
ENSG00000103381	CPPED1	1.90065	0.00325748	0.732878
ENSG00000269927	RP6-91H8.3	2.51327	0.00327751	0.732878
ENSG00000110455	ACCS	-1.84985	0.00330015	0.732878
ENSG00000070182	SPTB	5.70043	0.00338983	0.746043
ENSG00000138772	ANXA3	10.3858	0.00341495	0.746043
ENSG00000091844	RGS17	-8.12661	0.00345037	0.747701
ENSG00000139641	ESYT1	-1.05838	0.00359556	0.76459
ENSG00000197093	GAL3ST4	-8.24899	0.00360291	0.76459
ENSG00000120896	SORBS3	-1.32754	0.0036531	0.76459
ENSG00000110108	TMEM109	-1.06554	0.00365822	0.76459
ENSG00000117318	ID3	-8.0623	0.00367058	0.76459
ENSG00000089169	RPH3A	9.24665	0.0037416	0.770852
ENSG00000134215	VAV3	1.49773	0.0037787	0.770852
ENSG00000275772	LL22NC03-24A12.9	-8.03442	0.00379941	0.770852
ENSG00000167658	EEF2	-1.08178	0.00387275	0.770852
ENSG00000165169	DYNLT3	-1.21825	0.003917	0.770852
ENSG00000073060	SCARB1	-5.16629	0.00392084	0.770852
ENSG00000248527	MTATP6P1	1.28007	0.00392256	0.770852
ENSG00000278873	PRO1804	8.9804	0.00393014	0.770852
ENSG00000162729	IGSF8	-1.43097	0.00397593	0.774182
ENSG00000167780	SOAT2	-5.31212	0.00407259	0.78178
ENSG00000008438	PGLYRP1	9.19218	0.00407313	0.78178
ENSG00000124613	ZNF391	-8.03413	0.00425013	0.809317
ENSG00000092853	CLSPN	3.31833	0.00427684	0.809317
ENSG00000038532	CLEC16A	-1.58828	0.00433145	0.813919
ENSG00000185650	ZFP36L1	-1.05506	0.00440279	0.821579
ENSG00000142173	COL6A2	-1.65881	0.00450896	0.828387
ENSG00000144567	FAM134A	-1.14614	0.00452899	0.828387
ENSG00000138182	KIF20B	1.49626	0.00453176	0.828387
ENSG00000065054	SLC9A3R2	-6.37405	0.00463273	0.831392
ENSG00000242689	CNTF	-7.97458	0.00464315	0.831392
ENSG00000071909	MYO3B	9.02334	0.00464998	0.831392
ENSG00000268027	AC006129.2	1.15308	0.00469849	0.831392
ENSG00000095303	PTGS1	-8.73068	0.00470466	0.831392
ENSG00000204536	CCHCR1	-2.29963	0.00475618	0.831392
ENSG00000139880	CDH24	-7.91187	0.00476478	0.831392
ENSG00000085733	CTTN	-5.61363	0.00490236	0.848471
ENSG00000061918	GUCY1B3	-7.99008	0.00492581	0.848471
ENSG00000012223	LTF	10.7797	0.00501763	0.858782
ENSG00000116016	EPAS1	3.65453	0.00506198	0.860889
ENSG00000095321	CRAT	-1.51873	0.00511755	0.863495
ENSG00000238228	OR7E7P	-8.03291	0.00514157	0.863495
ENSG00000182134	TDRKH	-2.09505	0.00521023	0.869591
ENSG00000141959	PFKL	-1.0461	0.0054081	0.894136
ENSG00000260936	FTO-IT1	-7.91834	0.00543964	0.894136
ENSG00000110697	PITPNM1	-1.08213	0.00545712	0.894136
ENSG00000167671	UBXN6	2.46818	0.00552948	0.900182
ENSG00000161544	CYGB	8.51007	0.00556102	0.900182
ENSG00000198786	MT-ND5	1.10158	0.00565133	0.904723
ENSG00000113758	DBN1	-2.4286	0.00566055	0.904723
ENSG00000186862	PDZD7	-6.74646	0.00569008	0.904723
ENSG00000135114	OASL	1.8991	0.00579615	0.916167
ENSG00000095397	DFNB31	-1.63684	0.00587209	0.922742
ENSG00000217653	RP11-63K6.1	7.308	0.00604441	0.93884
ENSG00000170180	GYPA	10.0373	0.00609387	0.941082
ENSG00000108946	PRKAR1A	-1.17882	0.00617018	0.947361
ENSG00000144455	SUMF1	-1.59368	0.00623814	0.947361
ENSG00000198899	MT-ATP6	1.07742	0.00624029	0.947361
ENSG00000198763	MT-ND2	1.072	0.00643272	0.966389
ENSG00000184557	SOCS3	-1.28537	0.00646447	0.966389
ENSG00000137948	BRDT	9.03672	0.00656965	0.966389
ENSG00000156642	NPTN	-1.54903	0.00662916	0.966389
ENSG00000138646	HERC5	1.29122	0.00668498	0.966389
ENSG00000174175	SELP	-7.7743	0.00670257	0.966389
ENSG00000166503	RP11-382A20.3	-4.70235	0.00683918	0.966389
ENSG00000109321	AREG	1.74868	0.00684101	0.966389
ENSG00000196182	STK40	-1.11026	0.00685018	0.966389
ENSG00000110665	C11orf21	-1.16175	0.00687949	0.966389
ENSG00000003056	M6PR	-1.10022	0.00688906	0.966389
ENSG00000166927	MS4A7	-7.87174	0.00689306	0.966389
ENSG00000153922	CHD1	1.12035	0.00695798	0.966389
ENSG00000178295	GEN1	8.26685	0.00697091	0.966389
ENSG00000089159	PXN	-1.00529	0.00706008	0.966389
ENSG00000101680	LAMA1	8.76224	0.00707077	0.966389
ENSG00000092096	SLC22A17	-6.55579	0.00708088	0.966389
ENSG00000155011	DKK2	-8.51077	0.0071026	0.966389
ENSG00000130830	MPP1	1.90073	0.00712087	0.966389
ENSG00000126787	DLGAP5	-8.49686	0.00718576	0.970295
ENSG00000139832	RAB20	-8.51184	0.00724931	0.971419
ENSG00000198832	SELM	-1.43076	0.00735852	0.971419
ENSG00000107819	SFXN3	-1.53147	0.00735981	0.971419
ENSG00000109272	PF4V1	-7.72763	0.00738172	0.971419
ENSG00000233916	ZDHHC20P1	6.39126	0.00741035	0.971419
ENSG00000180938	ZNF572	-8.51533	0.00741099	0.971419
ENSG00000006534	ALDH3B1	8.77114	0.00745324	0.972117
ENSG00000125510	OPRL1	-7.96463	0.00748868	0.972117
ENSG00000161243	FBXO27	-7.78204	0.00763204	0.981282
ENSG00000147454	SLC25A37	2.0636	0.00763231	0.981282
ENSG00000181444	ZNF467	-7.82872	0.00781708	1
ENSG00000108262	GIT1	-1.07782	0.0080001	1
ENSG00000136250	AOAH	1.3511	0.00815316	1
ENSG00000198938	MT-CO3	1.10578	0.00819591	1
ENSG00000078018	MAP2	8.09365	0.00827922	1
ENSG00000105717	PBX4	1.19928	0.00838096	1
ENSG00000229151	RP11-348F1.3	-7.85727	0.0084502	1
ENSG00000178078	STAP2	-6.40789	0.00845723	1
ENSG00000129534	MIS18BP1	1.10572	0.00856483	1
ENSG00000168994	PXDC1	-7.68	0.00863217	1
ENSG00000240859	AC093627.10	9.50688	0.00866655	1
ENSG00000156232	WHAMM	1.04105	0.00875093	1
ENSG00000154122	ANKH	-1.29463	0.00902262	1
ENSG00000198900	TOP1	1.21637	0.00909798	1
ENSG00000090104	RGS1	1.53906	0.00912044	1
ENSG00000008394	MGST1	8.7179	0.00918166	1
ENSG00000126012	KDM5C	-1.36742	0.00918552	1
ENSG00000030110	BAK1	-1.17679	0.00923261	1
ENSG00000050165	DKK3	-2.78011	0.00925979	1
ENSG00000251602	RP11-521B24.3	8.97526	0.00938726	1
ENSG00000177103	DSCAML1	8.82557	0.00953827	1
ENSG00000276900	RP11-467L13.7	-7.55921	0.00963087	1
ENSG00000144395	CCDC150	-6.512	0.00974821	1
ENSG00000145687	SSBP2	-2.56018	0.00978829	1
ENSG00000169314	C22orf15	-7.63189	0.00985487	1
ENSG00000162976	PQLC3	-1.0694	0.00987196	1
ENSG00000159208	CIART	-6.44852	0.0099024	1
ENSG00000165046	LETM2	2.93991	0.00991136	1
ENSG00000151553	FAM160B1	1.36056	0.00995279	1
ENSG00000259563	CTD-2329K10.1	6.46923	0.0100451	1
ENSG00000146955	RAB19	-7.54947	0.0101051	1
ENSG00000100365	NCF4	1.96219	0.0101538	1
ENSG00000120162	MOB3B	-7.56908	0.0103662	1
ENSG00000163755	HPS3	-1.27011	0.0104351	1
ENSG00000196542	SPTSSB	-4.66443	0.0104415	1
ENSG00000173068	BNC2	10.0776	0.0105733	1
ENSG00000102543	CDADC1	1.45494	0.0106384	1
ENSG00000172183	ISG20	1.01017	0.0108807	1
ENSG00000171236	LRG1	9.02823	0.0108814	1
ENSG00000141294	LRRC46	4.55045	0.0109255	1
ENSG00000111816	FRK	-8.34154	0.0110275	1
ENSG00000133962	CATSPERB	3.17732	0.011076	1
ENSG00000108852	MPP2	-7.70189	0.0112072	1
ENSG00000135919	SERPINE2	8.42499	0.0113495	1
ENSG00000122778	KIAA1549	9.79895	0.0114855	1
ENSG00000266718	RP11-466A19.1	-8.25527	0.0115434	1
ENSG00000175287	PHYHD1	-7.51043	0.0115491	1
ENSG00000276975	HYDIN2	8.27957	0.0115926	1
ENSG00000074527	NTN4	-2.62301	0.0116316	1
ENSG00000106624	AEBP1	-5.36945	0.011655	1
ENSG00000164400	CSF2	9.15653	0.0117052	1
ENSG00000270457	RP11-467C18.1	-8.29418	0.0117141	1
ENSG00000257017	HP	9.22245	0.0119668	1
ENSG00000163220	S100A9	2.08978	0.0122995	1
ENSG00000228794	LINC01128	-2.24712	0.012353	1
ENSG00000201581	RN7SKP78	-7.43432	0.012391	1
ENSG00000159733	ZFYVE28	-1.12968	0.0124308	1
ENSG00000169989	TIGD4	9.42154	0.0124938	1
ENSG00000182156	ENPP7	-7.53023	0.012632	1
ENSG00000261420	RP1-168L15.5	-7.52348	0.0128722	1
ENSG00000276476	LINC00540	-8.24649	0.0128915	1
ENSG00000105699	LSR	-1.57003	0.0129564	1
ENSG00000198876	DCAF12	2.13409	0.0130998	1
ENSG00000196209	SIRPB2	9.33502	0.013177	1
ENSG00000091656	ZFHX4	8.1594	0.0132923	1
ENSG00000169016	E2F6	2.6628	0.0132979	1
ENSG00000126822	PLEKHG3	-1.11569	0.0133994	1
ENSG00000167434	CA4	9.29523	0.0134581	1
ENSG00000198369	SPRED2	4.7765	0.0134793	1
ENSG00000176092	AIM1L	-5.28274	0.0135252	1
ENSG00000138336	TET1	2.02026	0.0136161	1
ENSG00000128383	APOBEC3A	-4.45774	0.0136436	1
ENSG00000274588	DGKK	9.15044	0.01371	1
ENSG00000204613	TRIM10	9.81064	0.0137878	1
ENSG00000275895	U2AF1L5	-5.66042	0.0141845	1
ENSG00000185905	C16orf54	-1.26755	0.0142246	1
ENSG00000157978	LDLRAP1	-1.00751	0.0143491	1
ENSG00000130294	KIF1A	-7.33077	0.0143574	1
ENSG00000196126	HLA-DRB1	1.98298	0.0143945	1
ENSG00000172057	ORMDL3	-1.27824	0.0144165	1
ENSG00000233903	Z83851.4	-7.3299	0.0145187	1
ENSG00000178974	FBXO34	-1.35448	0.0145908	1
ENSG00000116685	KIAA2013	-1.03162	0.0146205	1
ENSG00000232053	AC009784.3	-5.28503	0.0148138	1
ENSG00000271204	RP11-138A9.1	1.58544	0.0149153	1
ENSG00000279673	RP11-185E8.2	-7.52185	0.0149797	1
ENSG00000196547	MAN2A2	-1.31121	0.0150807	1
ENSG00000235568	NFAM1	9.1916	0.0151084	1
ENSG00000150672	DLG2	-8.0857	0.0151661	1
ENSG00000082269	FAM135A	-2.66756	0.0152906	1
ENSG00000185262	UBALD2	1.85707	0.0154245	1
ENSG00000143375	CGN	-8.13026	0.0154864	1
ENSG00000109814	UGDH	-1.57852	0.0155801	1
ENSG00000138100	TRIM54	7.93274	0.0157113	1
ENSG00000100320	RBFOX2	-6.9098	0.0158633	1
ENSG00000162366	PDZK1IP1	5.33005	0.0159728	1
ENSG00000198252	STYX	-1.2622	0.015975	1
ENSG00000171817	ZNF540	-3.7086	0.0161904	1
ENSG00000173567	ADGRF3	6.52395	0.0162197	1
ENSG00000232869	TRBV29-1	2.29823	0.0163904	1
ENSG00000147180	ZNF711	-8.0315	0.0164461	1
ENSG00000157224	CLDN12	-5.64286	0.0165445	1
ENSG00000119681	LTBP2	-6.53775	0.0165588	1
ENSG00000119969	HELLS	2.11284	0.0166196	1
ENSG00000173531	MST1	-7.51098	0.0166843	1
ENSG00000111666	CHPT1	1.52182	0.0167905	1
ENSG00000111452	ADGRD1	9.25864	0.0167967	1
ENSG00000186049	KRT73	3.51753	0.0171136	1
ENSG00000148600	CDHR1	-5.30731	0.0171521	1
ENSG00000141551	CSNK1D	1.01792	0.0171544	1
ENSG00000137968	SLC44A5	10.0428	0.0171997	1
ENSG00000260093	RP11-1E4.1	8.5931	0.017339	1
ENSG00000119535	CSF3R	2.26569	0.0174988	1
ENSG00000106459	NRF1	-1.30325	0.0175403	1
ENSG00000253188	TRBV6-7	-7.34754	0.0175984	1
ENSG00000151923	TIAL1	1.43599	0.0176833	1
ENSG00000022556	NLRP2	-4.14456	0.0177439	1
ENSG00000228956	SATB1-AS1	-1.49919	0.0177812	1
ENSG00000162510	MATN1	-7.97641	0.0179331	1
ENSG00000188783	PRELP	9.08752	0.0180613	1
ENSG00000122642	FKBP9	8.39301	0.0182031	1
ENSG00000111799	COL12A1	7.90961	0.0182286	1
ENSG00000198951	NAGA	-1.73454	0.0182711	1
ENSG00000102878	HSF4	3.42942	0.0182832	1
ENSG00000108309	RUNDC3A	9.06165	0.0183065	1
ENSG00000233614	DDX11L10	-6.36209	0.0183427	1
ENSG00000099899	TRMT2A	-1.07221	0.0183726	1
ENSG00000148331	ASB6	-1.14647	0.0183829	1
ENSG00000104332	SFRP1	9.96321	0.0183911	1
ENSG00000198216	CACNA1E	8.14698	0.0184936	1
ENSG00000076554	TPD52	-1.05046	0.0185454	1
ENSG00000107164	FUBP3	-1.02457	0.0186255	1
ENSG00000105708	ZNF14	-1.19951	0.018649	1
ENSG00000183579	ZNRF3	-5.69719	0.0187667	1
ENSG00000172006	ZNF554	-3.3181	0.0188222	1
ENSG00000135821	GLUL	1.14851	0.0188723	1
ENSG00000111269	CREBL2	-1.4135	0.018933	1
ENSG00000265093	RN7SL246P	7.56408	0.0189505	1
ENSG00000198727	MT-CYB	1.0149	0.0190608	1
ENSG00000255095	OR1D4	8.82891	0.0191442	1
ENSG00000277423	RP11-173P15.9	-7.38126	0.0192167	1
ENSG00000229140	CCDC26	9.0149	0.0192412	1
ENSG00000280162	RP11-314N13.9	-6.05647	0.0194236	1
ENSG00000243064	ABCC13	9.00354	0.0194775	1
ENSG00000144893	MED12L	-3.96151	0.0195639	1
ENSG00000173442	EHBP1L1	-1.30623	0.0195654	1
ENSG00000105784	RUNDC3B	-5.55602	0.0196103	1
ENSG00000197256	KANK2	6.49842	0.0196372	1
ENSG00000175274	TP53I11	-2.55768	0.0197235	1
ENSG00000130762	ARHGEF16	-8.71254	0.0197331	1
ENSG00000272343	RP11-140I16.3	8.29566	0.0198364	1
ENSG00000130558	OLFM1	9.87902	0.0199267	1
ENSG00000196684	HSH2D	1.04077	0.0200363	1
ENSG00000147889	CDKN2A	2.05972	0.02004	1
ENSG00000213994	RP11-414H17.5	8.17832	0.0201036	1
ENSG00000140688	C16orf58	-2.1139	0.020119	1
ENSG00000228672	PROB1	-7.90622	0.0201199	1
ENSG00000187257	RSBN1L	1.18873	0.0201365	1
ENSG00000257893	RP11-587P21.2	6.18691	0.0201373	1
ENSG00000152969	JAKMIP1	1.04855	0.0201576	1
ENSG00000253311	AC011343.1	9.8593	0.020225	1
ENSG00000104290	FZD3	-3.07092	0.0203695	1
ENSG00000102606	ARHGEF7	1.09559	0.0204382	1
ENSG00000214279	SCART1	-1.61522	0.0204497	1
ENSG00000132530	XAF1	1.40968	0.0204802	1
ENSG00000104267	CA2	1.60697	0.0206643	1
ENSG00000133454	MYO18B	-7.89316	0.0206972	1
ENSG00000079134	THOC1	1.18618	0.0207427	1
ENSG00000198554	WDHD1	-3.74517	0.0207902	1
ENSG00000118898	PPL	3.32853	0.0211118	1
ENSG00000277287	RP4-794I6.4	8.94785	0.0211766	1
ENSG00000230175	RP11-466F5.3	8.79774	0.0216527	1
ENSG00000196449	YRDC	-1.00958	0.0217223	1
ENSG00000225313	RP11-415J8.3	3.67166	0.0218973	1
ENSG00000105610	KLF1	6.65428	0.0219172	1
ENSG00000207445	SNORD15B	-7.05869	0.0219347	1
ENSG00000257545	RP11-144F15.1	7.76121	0.0220223	1
ENSG00000104687	GSR	-1.02105	0.0220241	1
ENSG00000119986	AVPI1	-1.53873	0.0220572	1
ENSG00000171790	SLFNL1	-8.62763	0.0220622	1
ENSG00000140961	OSGIN1	-7.62048	0.0220894	1
ENSG00000283063	TRBV6-2	-1.62574	0.0220947	1
ENSG00000074660	SCARF1	-7.8458	0.0221863	1
ENSG00000243772	KIR2DL3	8.02829	0.022324	1
ENSG00000171101	SIGLEC17P	-3.03979	0.022355	1
ENSG00000156603	MED19	1.10928	0.0224321	1
ENSG00000168405	CMAHP	1.28901	0.0224727	1
ENSG00000104043	ATP8B4	8.99471	0.0225025	1
ENSG00000163975	MFI2	-4.66922	0.0225311	1
ENSG00000158805	ZNF276	-1.01794	0.0226143	1
ENSG00000038358	EDC4	-1.19546	0.0226859	1
ENSG00000142182	DNMT3L	8.4337	0.022847	1
ENSG00000259956	RBM15B	-1.12843	0.023031	1
ENSG00000157617	C2CD2	2.45986	0.023093	1
ENSG00000133985	TTC9	-1.8031	0.0231274	1
ENSG00000004142	POLDIP2	-1.18267	0.023131	1
ENSG00000140968	IRF8	1.64585	0.0231721	1
ENSG00000185950	IRS2	-1.37548	0.0232427	1
ENSG00000108813	DLX4	-7.01631	0.0232494	1
ENSG00000112486	CCR6	-1.41993	0.0232555	1
ENSG00000174807	CD248	-4.09302	0.0234068	1
ENSG00000070214	SLC44A1	-1.97717	0.0234126	1
ENSG00000230439	RP11-488P3.1	-7.79352	0.0234166	1
ENSG00000242507	RP3-477O4.5	8.85531	0.0234344	1
ENSG00000060140	STYK1	-7.29496	0.0236923	1
ENSG00000143036	SLC44A3	-4.87452	0.0237085	1
ENSG00000101773	RBBP8	2.98943	0.0238233	1
ENSG00000165490	DDIAS	-7.8716	0.024141	1
ENSG00000107281	NPDC1	1.95926	0.0243766	1
ENSG00000270820	RP11-355B11.2	3.49154	0.024434	1
ENSG00000236304	AP001189.4	-6.94663	0.0245026	1
ENSG00000169071	ROR2	-3.19635	0.0245578	1
ENSG00000206992	RNU6-574P	-7.03062	0.0246091	1
ENSG00000019102	VSIG2	-7.76633	0.0247021	1
ENSG00000160593	JAML	-1.25042	0.0247942	1
ENSG00000117868	ESYT2	-1.13087	0.0248571	1
ENSG00000064313	TAF2	1.133	0.024868	1
ENSG00000230699	RP11-54O7.1	-7.02401	0.024879	1
ENSG00000057593	F7	-4.9097	0.0249045	1
ENSG00000204936	CD177	9.12905	0.0249664	1
ENSG00000249348	UGDH-AS1	-6.97093	0.025017	1
ENSG00000271550	BNIP3P11	-6.86429	0.0250428	1
ENSG00000238243	OR2W3	8.60297	0.0250987	1
ENSG00000159461	AMFR	-1.04307	0.0252662	1
ENSG00000204852	TCTN1	-3.57662	0.0252962	1
ENSG00000278434	RP11-709D24.8	-7.77978	0.0253903	1
ENSG00000149564	ESAM	-4.46714	0.0255328	1
ENSG00000223724	RAD17P2	8.14634	0.0256685	1
ENSG00000124762	CDKN1A	-1.05477	0.0257708	1
ENSG00000179242	CDH4	-5.9666	0.0257982	1
ENSG00000229388	RP11-442N24__B.1	-6.93876	0.0258909	1
ENSG00000238121	LINC00426	1.40995	0.0259098	1
ENSG00000111817	DSE	-2.29948	0.0259954	1
ENSG00000232578	CTC-303L1.1	-7.88625	0.0260543	1
ENSG00000169385	RNASE2	8.79547	0.0262521	1
ENSG00000157593	SLC35B2	-1.57552	0.026306	1
ENSG00000100079	LGALS2	-5.93247	0.0263852	1
ENSG00000135549	PKIB	-7.96218	0.026569	1
ENSG00000197562	RAB40C	-1.60186	0.026638	1
ENSG00000162735	PEX19	-1.04395	0.026682	1
ENSG00000230797	YY2	-6.87365	0.0267205	1
ENSG00000186687	LYRM7	-1.85996	0.0267535	1
ENSG00000227617	CERS6-AS1	-6.87795	0.0270653	1
ENSG00000249992	TMEM158	-6.8815	0.0271971	1
ENSG00000105223	PLD3	-1.00841	0.0272454	1
ENSG00000185002	RFX6	8.7538	0.0273423	1
ENSG00000151623	NR3C2	-2.60369	0.0274273	1
ENSG00000115590	IL1R2	5.15315	0.027489	1
ENSG00000198719	DLL1	-5.26352	0.0275307	1
ENSG00000076201	PTPN23	1.96502	0.0275775	1
ENSG00000118520	ARG1	3.63983	0.0275794	1
ENSG00000224959	AC017002.2	7.78685	0.0276396	1
ENSG00000106809	OGN	5.75146	0.0276434	1
ENSG00000247134	RP11-11N9.4	-6.80082	0.0277989	1
ENSG00000102178	UBL4A	-1.15943	0.0278568	1
ENSG00000160051	IQCC	-4.50717	0.0278627	1
ENSG00000282924	RP11-104C4.6	7.9372	0.0278769	1
ENSG00000270885	RASL10B	9.09827	0.0279123	1
ENSG00000176022	B3GALT6	-1.6548	0.0282534	1
ENSG00000249850	KRT18P31	8.69375	0.0282829	1
ENSG00000184916	JAG2	8.63006	0.0284036	1
ENSG00000115884	SDC1	9.48602	0.0284318	1
ENSG00000160867	FGFR4	-5.22035	0.0284839	1
ENSG00000124459	ZNF45	-2.36171	0.0287691	1
ENSG00000164879	CA3	9.46311	0.0290122	1
ENSG00000168263	KCNV2	8.19426	0.0290762	1
ENSG00000197037	ZSCAN25	-1.11967	0.0291523	1
ENSG00000146757	ZNF92	-1.23307	0.029158	1
ENSG00000146733	PSPH	3.25031	0.029229	1
ENSG00000240449	RP4-584D14.5	-6.86527	0.0292323	1
ENSG00000187837	HIST1H1C	1.03258	0.0292667	1
ENSG00000078814	MYH7B	6.20553	0.0294649	1
ENSG00000134317	GRHL1	5.38044	0.0296283	1
ENSG00000178726	THBD	-6.54759	0.0298473	1
ENSG00000085788	DDHD2	-1.09417	0.0299637	1
ENSG00000105778	AVL9	1.35033	0.0300273	1
ENSG00000149582	TMEM25	-2.0263	0.0300435	1
ENSG00000235172	LINC01366	-7.61387	0.0300439	1
ENSG00000230454	U73166.2	8.4998	0.0301866	1
ENSG00000118242	MREG	1.73104	0.0303497	1
ENSG00000161055	SCGB3A1	-4.21364	0.0303538	1
ENSG00000231025	RP11-175O19.4	4.28159	0.0304669	1
ENSG00000182685	BRICD5	-5.14188	0.0306439	1
ENSG00000113810	SMC4	1.34642	0.0306862	1
ENSG00000123989	CHPF	-1.67834	0.0307807	1
ENSG00000033030	ZCCHC8	1.22842	0.0308785	1
ENSG00000214717	ZBED1	-1.01993	0.0310357	1
ENSG00000168824	NSG1	-1.71972	0.0311499	1
ENSG00000253717	KB-1299A7.2	8.62608	0.0312058	1
ENSG00000168556	ING2	-1.28521	0.0312591	1
ENSG00000145730	PAM	-1.18256	0.0312919	1
ENSG00000129467	ADCY4	8.44586	0.031358	1
ENSG00000185803	SLC52A2	-1.12419	0.0313835	1
ENSG00000121413	ZSCAN18	-2.74495	0.0313912	1
ENSG00000225037	EIF1AX-AS1	-5.0498	0.0315016	1
ENSG00000269069	CTC-471F3.5	9.36742	0.0316117	1
ENSG00000129673	AANAT	-7.57319	0.0317034	1
ENSG00000155659	VSIG4	9.35998	0.0318807	1
ENSG00000172771	EFCAB12	-6.88694	0.0319802	1
ENSG00000152404	CWF19L2	1.02748	0.0320104	1
ENSG00000224897	POT1-AS1	-7.08753	0.0324001	1
ENSG00000102349	KLF8	-4.48418	0.0324039	1
ENSG00000261595	RP11-426L16.9	9.33108	0.0327398	1
ENSG00000203778	FAM229B	-4.21196	0.0327963	1
ENSG00000151729	SLC25A4	-1.3268	0.032851	1
ENSG00000076864	RAP1GAP	8.10847	0.0329986	1
ENSG00000181409	AATK	-7.536	0.0331588	1
ENSG00000123405	NFE2	3.3574	0.033229	1
ENSG00000227252	AC105760.2	7.86472	0.0333151	1
ENSG00000164105	SAP30	1.67687	0.0333441	1
ENSG00000198707	CEP290	1.21584	0.033356	1
ENSG00000168065	SLC22A11	8.75946	0.0333724	1
ENSG00000151239	TWF1	-1.00785	0.0336385	1
ENSG00000134297	PLEKHA8P1	4.99682	0.0337169	1
ENSG00000201512	SNORA71C	-6.93998	0.0338743	1
ENSG00000178297	TMPRSS9	8.08638	0.0339835	1
ENSG00000123612	ACVR1C	-4.16102	0.0340503	1
ENSG00000135373	EHF	9.28538	0.0340829	1
ENSG00000008282	SYPL1	-1.01016	0.0341799	1
ENSG00000059573	ALDH18A1	-1.41868	0.03419	1
ENSG00000101152	DNAJC5	1.60117	0.0345365	1
ENSG00000275880	RP11-90L1.8	8.3897	0.0345428	1
ENSG00000171503	ETFDH	1.17015	0.0345513	1
ENSG00000204311	DFNB59	-6.78772	0.0346039	1
ENSG00000163221	S100A12	4.69645	0.034614	1
ENSG00000122223	CD244	-1.02876	0.034718	1
ENSG00000154864	PIEZO2	8.14424	0.0350366	1
ENSG00000138669	PRKG2	-7.6865	0.0350699	1
ENSG00000260343	LINC01043	9.24254	0.0351214	1
ENSG00000013306	SLC25A39	1.09818	0.0353656	1
ENSG00000231574	KCCAT211	8.79087	0.0353712	1
ENSG00000257743	MGAM2	8.61186	0.0353841	1
ENSG00000178977	LINC00324	1.87539	0.0353951	1
ENSG00000172009	THOP1	-1.22009	0.0354837	1
ENSG00000273820	USP27X	-6.69809	0.0356099	1
ENSG00000261485	PAN3-AS1	-6.71878	0.0356483	1
ENSG00000123815	ADCK4	-1.73008	0.0356982	1
ENSG00000130338	TULP4	-1.27582	0.0357654	1
ENSG00000142405	NLRP12	8.52916	0.0358612	1
ENSG00000225509	AIFM1P1	9.20733	0.0361934	1
ENSG00000263934	SNORD3A	1.99404	0.0362719	1
ENSG00000214753	HNRNPUL2	2.88514	0.0362783	1
ENSG00000145416	2022-03-01	-7.61266	0.0363382	1
ENSG00000258919	RP11-1029J19.4	4.60717	0.0364135	1
ENSG00000154265	ABCA5	1.3116	0.0365242	1
ENSG00000156113	KCNMA1	8.50233	0.0367302	1
ENSG00000136824	SMC2	1.44253	0.0367846	1
ENSG00000229754	CXCR2P1	-5.35333	0.0369583	1
ENSG00000236104	ZBTB22	-1.53113	0.0371157	1
ENSG00000115226	FNDC4	-7.43031	0.0372948	1
ENSG00000272323	CTD-2517O10.6	-7.46094	0.037388	1
ENSG00000256732	RP11-407A16.3	7.20007	0.0374222	1
ENSG00000100034	PPM1F	-2.83483	0.0374448	1
ENSG00000271771	RP11-1250I15.3	-6.61556	0.0374826	1
ENSG00000163110	PDLIM5	-1.29723	0.0375573	1
ENSG00000101342	TLDC2	4.51743	0.0376139	1
ENSG00000167705	RILP	2.38005	0.0377625	1
ENSG00000250565	ATP6V1E2	-2.0852	0.0378288	1
ENSG00000243789	JMJD7	-7.42647	0.037877	1
ENSG00000112394	SLC16A10	-7.42118	0.0379681	1
ENSG00000187189	TSPYL4	-1.00424	0.0381716	1
ENSG00000235369	RPL36AP15	8.26147	0.0382193	1
ENSG00000276085	CCL3L3	1.73849	0.0383531	1
ENSG00000112212	TSPO2	8.68103	0.0385602	1
ENSG00000136193	SCRN1	-2.15532	0.0385748	1
ENSG00000163406	SLC15A2	-6.48871	0.0386027	1
ENSG00000177595	PIDD1	-1.23541	0.0386976	1
ENSG00000259380	RP11-346D14.1	9.12953	0.0387908	1
ENSG00000213600	XXcos-LUCA16.1	-4.07673	0.0389563	1
ENSG00000134247	PTGFRN	-6.96047	0.0389984	1
ENSG00000185065	AC000068.5	3.65815	0.0391535	1
ENSG00000254275	LINC00824	9.38615	0.0392653	1
ENSG00000250334	LINC00989	-6.55058	0.0395312	1
ENSG00000145555	MYO10	6.71554	0.0395655	1
ENSG00000067048	DDX3Y	2.23052	0.0396275	1
ENSG00000116497	S100PBP	1.39545	0.0397798	1
ENSG00000240729	CTD-2301A4.3	-6.54069	0.0397964	1
ENSG00000127083	OMD	4.44807	0.0399497	1
ENSG00000233609	RP11-62H7.2	2.59436	0.0399663	1
ENSG00000121895	TMEM156	1.15398	0.0399777	1
ENSG00000213088	ACKR1	9.10143	0.040082	1
ENSG00000272861	RP11-332H14.1	-6.53879	0.0402133	1
ENSG00000232729	AC083884.8	8.43192	0.0402431	1
ENSG00000125355	TMEM255A	-3.27177	0.0403141	1
ENSG00000108984	MAP2K6	-1.67695	0.0403617	1
ENSG00000161835	GRASP	-1.0596	0.040615	1
ENSG00000268869	ESPNP	-6.52787	0.0409254	1
ENSG00000234061	AC007969.4	-6.37377	0.0411535	1
ENSG00000102055	PPP1R2P9	-3.96135	0.0412174	1
ENSG00000068878	PSME4	1.07607	0.0412535	1
ENSG00000167371	PRRT2	-5.84697	0.0415013	1
ENSG00000252817	AL590431.1	-6.45234	0.0415347	1
ENSG00000211957	IGHV3-35	-5.42966	0.0416226	1
ENSG00000198153	ZNF849P	8.53635	0.0418145	1
ENSG00000167987	VPS37C	-6.33975	0.0421387	1
ENSG00000135299	ANKRD6	-4.03108	0.0422785	1
ENSG00000139998	RAB15	2.31185	0.0423103	1
ENSG00000130340	SNX9	1.47804	0.0423254	1
ENSG00000138119	MYOF	7.71682	0.0423912	1
ENSG00000108828	VAT1	-2.08357	0.0424609	1
ENSG00000167614	TTYH1	-7.33122	0.0425468	1
ENSG00000167633	KIR3DL1	5.36548	0.0426407	1
ENSG00000266222	RP11-433M22.1	7.51619	0.0426441	1
ENSG00000161904	LEMD2	-1.04898	0.0426985	1
ENSG00000105479	CCDC114	9.28859	0.0427095	1
ENSG00000184226	PCDH9	7.76241	0.0427395	1
ENSG00000273802	HIST1H2BG	3.29171	0.0427463	1
ENSG00000198959	TGM2	9.03123	0.0429535	1
ENSG00000270157	RP5-894A10.6	-3.72544	0.0429761	1
ENSG00000225637	AP001046.6	-7.31184	0.0430414	1
ENSG00000126351	THRA	-1.60904	0.0431164	1
ENSG00000250486	FAM218A	-7.34444	0.0431333	1
ENSG00000278727	AC000403.4	9.02722	0.0432195	1
ENSG00000066926	FECH	1.21471	0.0432549	1
ENSG00000271601	LIX1L	-1.43417	0.0433968	1
ENSG00000182504	CEP97	1.59853	0.0435079	1
ENSG00000211802	TRAV22	7.64415	0.0435425	1
ENSG00000106565	TMEM176B	-7.33269	0.0435963	1
ENSG00000204149	AGAP6	1.52135	0.0436283	1
ENSG00000265413	RP11-789C17.1	8.29	0.0436333	1
ENSG00000173597	SULT1B1	-6.44734	0.0440131	1
ENSG00000010704	HFE	-5.56237	0.0440871	1
ENSG00000277687	RP11-427L15.2	-4.95345	0.0441601	1
ENSG00000223621	AK4P4	-7.2879	0.0441736	1
ENSG00000215198	RP11-182N22.7	8.54	0.0442193	1
ENSG00000076924	XAB2	-1.8001	0.0442431	1
ENSG00000224464	PGAM1P6	-7.28941	0.044265	1
ENSG00000136875	PRPF4	-1.02794	0.0443036	1
ENSG00000102034	ELF4	-1.52631	0.0444356	1
ENSG00000197168	NEK5	8.99144	0.0445692	1
ENSG00000088881	EBF4	-3.84612	0.0447365	1
ENSG00000185800	DMWD	-1.36854	0.0448181	1
ENSG00000143167	GPA33	-3.64709	0.0449295	1
ENSG00000113658	SMAD5	-1.56744	0.0449344	1
ENSG00000177575	CD163	7.33797	0.0450332	1
ENSG00000099937	SERPIND1	-4.29028	0.0451312	1
ENSG00000261798	RP1-118J21.25	-6.36875	0.0452094	1
ENSG00000171467	ZNF318	-1.72368	0.0452223	1
ENSG00000083097	DOPEY1	-2.50988	0.0452308	1
ENSG00000167766	ZNF83	-1.0853	0.0452956	1
ENSG00000137960	GIPC2	-7.3199	0.0453449	1
ENSG00000075275	CELSR1	-3.34776	0.0454383	1
ENSG00000238090	AC006195.2	-7.28486	0.0455481	1
ENSG00000168710	AHCYL1	-1.12774	0.0455871	1
ENSG00000134539	KLRD1	1.23353	0.0457625	1
ENSG00000131061	ZNF341	-2.92305	0.0458076	1
ENSG00000166341	DCHS1	-6.00458	0.0462371	1
ENSG00000234899	SOX9-AS1	8.28179	0.0463422	1
ENSG00000133302	SLF1	1.36873	0.046355	1
ENSG00000256304	CCDC150P1	8.27661	0.0465091	1
ENSG00000263499	RP11-118E18.4	-5.27729	0.0465652	1
ENSG00000156738	MS4A1	-2.5186	0.0471736	1
ENSG00000198482	ZNF808	-1.75826	0.0472029	1
ENSG00000169184	MN1	-5.99985	0.0472068	1
ENSG00000142552	RCN3	-7.24138	0.0472288	1
ENSG00000256001	RP11-575F12.2	-6.26073	0.0472952	1
ENSG00000086506	HBQ1	4.35903	0.047391	1
ENSG00000080802	CNOT4	1.15024	0.0475462	1
ENSG00000109107	ALDOC	-1.25829	0.0475712	1
ENSG00000176200	OR4D11	-8.03643	0.0477218	1
ENSG00000224050	RP1-90G24.6	-6.18904	0.0477415	1
ENSG00000253047	SNORA40	-6.19606	0.0478377	1
ENSG00000163736	PPBP	-2.09788	0.0478485	1
ENSG00000154493	C10orf90	-7.41671	0.0479208	1
ENSG00000270179	RP11-159N11.4	-6.28419	0.0479604	1
ENSG00000167695	FAM57A	-4.32634	0.0479987	1
ENSG00000109756	RAPGEF2	1.64641	0.0480552	1
ENSG00000170903	MSANTD4	-3.29758	0.0480917	1
ENSG00000171295	ZNF440	-3.71284	0.0482372	1
ENSG00000157077	ZFYVE9	-3.34072	0.0482559	1
ENSG00000135541	AHI1	1.43794	0.0484274	1
ENSG00000164007	CLDN19	8.53519	0.0485129	1
ENSG00000214402	LCNL1	-6.30407	0.0485252	1
ENSG00000115602	IL1RL1	5.0972	0.0487579	1
ENSG00000240563	L1TD1	8.67334	0.0488248	1
ENSG00000173744	AGFG1	1.17259	0.0488717	1
ENSG00000186431	FCAR	6.06659	0.0489229	1
ENSG00000123411	IKZF4	8.23157	0.0489293	1
ENSG00000197646	PDCD1LG2	8.23686	0.0489913	1
ENSG00000120685	PROSER1	1.20351	0.0490146	1
ENSG00000271270	TMCC1-AS1	-7.19444	0.04903	1
ENSG00000228288	PCAT6	-6.20695	0.0490685	1
ENSG00000187608	ISG15	1.29391	0.0492153	1
ENSG00000175707	KDF1	-7.23556	0.0493138	1
ENSG00000236047	AC073410.1	-6.38123	0.0493392	1
ENSG00000183779	ZNF703	-6.36459	0.0493649	1
ENSG00000273108	RP11-416N2.4	6.85896	0.0495111	1
ENSG00000259378	DCAF13P3	-7.27636	0.0496294	1
ENSG00000165660	FAM175B	1.37658	0.0497108	1
ENSG00000151790	TDO2	8.10638	0.0498555	1
ENSG00000258654	RP11-509A17.3	-6.14088	0.0499614	1

## Sheet: aGVHD(-) vs HC
ID	GeneName	log2 Fold Change	p-value	padj
ENSG00000131002	TXLNGY	2.68201	1.02e-13	2.62e-09
ENSG00000198692	EIF1AY	2.80079	7.26e-12	6.32e-08
ENSG00000121858	TNFSF10	2.43786	7.36e-12	6.32e-08
ENSG00000099725	PRKY	2.73659	3.45e-11	2.22e-07
ENSG00000129824	RPS4Y1	2.35171	8.98e-11	4.62e-07
ENSG00000229807	XIST	-10.3319	5.96e-10	2.56e-06
ENSG00000102055	PPP1R2P9	-10.1117	3.62e-09	1.33e-05
ENSG00000179144	GIMAP7	1.92768	2.82e-08	8.45e-05
ENSG00000184613	NELL2	-2.83822	2.95e-08	8.45e-05
ENSG00000275302	CCL4	3.11727	5.92e-08	0.000152374
ENSG00000152518	ZFP36L2	-1.66955	1.09e-07	0.000255391
ENSG00000167797	CDK2AP2	1.7031	1.23e-07	0.000264776
ENSG00000276070	CCL4L2	3.57851	2.44e-07	0.000456259
ENSG00000134297	PLEKHA8P1	6.54702	2.48e-07	0.000456259
ENSG00000067048	DDX3Y	2.06144	3.71e-07	0.000612364
ENSG00000213203	GIMAP1	2.19009	3.8e-07	0.000612364
ENSG00000196126	HLA-DRB1	2.68132	4.76e-07	0.000720358
ENSG00000137078	SIT1	1.57858	8.15e-07	0.0011663
ENSG00000163191	S100A11	1.69735	1.25e-06	0.00168835
ENSG00000214076	CPSF1P1	-9.37276	1.46e-06	0.00187566
ENSG00000143546	S100A8	3.14386	1.92e-06	0.00232834
ENSG00000117399	CDC20	-9.50374	2.08e-06	0.00232834
ENSG00000076067	RBMS2	-5.86559	2.08e-06	0.00232834
ENSG00000117560	FASLG	2.55354	2.32e-06	0.00249054
ENSG00000106484	MEST	-7.00964	3.7e-06	0.00380964
ENSG00000183978	COA3	1.86352	3.85e-06	0.00381113
ENSG00000179933	C14orf119	1.75816	4.86e-06	0.00463986
ENSG00000100453	GZMB	2.52729	5.53e-06	0.00508628
ENSG00000183878	UTY	2.05581	6.58e-06	0.00584423
ENSG00000176788	BASP1	9.49843	7.47e-06	0.0064099
ENSG00000102098	SCML2	-9.0504	8.59e-06	0.00701764
ENSG00000163220	S100A9	2.38465	8.72e-06	0.00701764
ENSG00000158825	CDA	7.6949	9.46e-06	0.00735223
ENSG00000095397	DFNB31	-2.3462	9.71e-06	0.00735223
ENSG00000126012	KDM5C	-1.53203	1.31e-05	0.00966987
ENSG00000099958	DERL3	-9.29014	1.36e-05	0.00971313
ENSG00000171115	GIMAP8	2.99958	1.44e-05	0.0099924
ENSG00000171488	LRRC8C	-1.65322	1.58e-05	0.0106872
ENSG00000125735	TNFSF14	1.54105	1.64e-05	0.0106872
ENSG00000132819	RBM38	-1.61897	1.7e-05	0.0106872
ENSG00000104043	ATP8B4	9.07434	1.74e-05	0.0106872
ENSG00000054392	HHAT	-3.39335	1.78e-05	0.0106872
ENSG00000121807	CCR2	2.18823	1.78e-05	0.0106872
ENSG00000169385	RNASE2	9.34065	2.13e-05	0.0122693
ENSG00000038427	VCAN	4.87444	2.19e-05	0.0122693
ENSG00000162594	IL23R	1.34975	2.19e-05	0.0122693
ENSG00000004399	PLXND1	-1.45787	2.24e-05	0.0122723
ENSG00000145687	SSBP2	-2.6482	2.32e-05	0.0124254
ENSG00000170921	TANC2	-1.824	2.4e-05	0.0126241
ENSG00000162878	PKDCC	-8.86729	2.46e-05	0.0126588
ENSG00000115468	EFHD1	-8.97412	2.55e-05	0.0128542
ENSG00000163661	PTX3	9.39646	2.73e-05	0.0134773
ENSG00000131459	GFPT2	-2.57755	2.77e-05	0.0134773
ENSG00000112486	CCR6	-2.14744	3.02e-05	0.0143875
ENSG00000275895	U2AF1L5	-8.75983	3.08e-05	0.0144115
ENSG00000213626	LBH	1.40964	3.22e-05	0.0148161
ENSG00000133561	GIMAP6	2.16526	3.37e-05	0.0152237
ENSG00000276085	CCL3L3	2.50944	3.44e-05	0.0152946
ENSG00000067646	ZFY	2.68738	3.56e-05	0.0155001
ENSG00000111639	MRPL51	1.36073	3.61e-05	0.0155001
ENSG00000186074	CD300LF	8.76796	3.84e-05	0.0162187
ENSG00000140090	SLC24A4	8.82011	4.04e-05	0.0167815
ENSG00000185272	RBM11	-8.86348	4.11e-05	0.0167815
ENSG00000159596	TMEM69	2.25333	4.59e-05	0.0184866
ENSG00000133574	GIMAP4	1.70286	4.78e-05	0.0189467
ENSG00000275538	RNVU1-19	2.26325	5e-05	0.0195159
ENSG00000185950	IRS2	-1.94362	5.36e-05	0.020595
ENSG00000070087	PFN2	-4.32223	5.49e-05	0.0206155
ENSG00000147889	CDKN2A	2.0642	5.68e-05	0.0206155
ENSG00000050165	DKK3	-3.92858	5.73e-05	0.0206155
ENSG00000152270	PDE3B	-1.43205	5.76e-05	0.0206155
ENSG00000196843	ARID5A	-1.34115	5.76e-05	0.0206155
ENSG00000224397	LINC01272	5.69545	6.3e-05	0.0222232
ENSG00000274210	U1	2.50353	6.72e-05	0.0233731
ENSG00000136026	CKAP4	-2.2455	6.93e-05	0.0237867
ENSG00000122188	LAX1	1.41519	9.33e-05	0.0315177
ENSG00000100100	PIK3IP1	-1.4355	9.58e-05	0.0315177
ENSG00000188404	SELL	1.34604	9.65e-05	0.0315177
ENSG00000088986	DYNLL1	1.47221	9.67e-05	0.0315177
ENSG00000113758	DBN1	-1.39436	0.000101131	0.0325528
ENSG00000162545	CAMK2N1	-3.73658	0.000106081	0.0334341
ENSG00000211895	IGHA1	12.3629	0.000106466	0.0334341
ENSG00000168329	CX3CR1	2.53904	0.000108971	0.0338084
ENSG00000091947	TMEM101	2.07957	0.000113617	0.0348303
ENSG00000163154	TNFAIP8L2	3.49889	0.00011737	0.0355307
ENSG00000154734	ADAMTS1	9.78716	0.000118661	0.0355307
ENSG00000149582	TMEM25	-2.38449	0.000133665	0.0395632
ENSG00000085265	FCN1	2.63837	0.000164602	0.0481665
ENSG00000158290	CUL4B	-1.50128	0.000182588	0.0528011
ENSG00000187257	RSBN1L	1.35959	0.00018454	0.0528011
ENSG00000142089	IFITM3	1.35953	0.000190749	0.0529894
ENSG00000182117	NOP10	1.22899	0.000190904	0.0529894
ENSG00000179094	PER1	-1.44447	0.000192996	0.0529894
ENSG00000103415	HMOX2	1.12027	0.000193429	0.0529894
ENSG00000160791	CCR5	1.728	0.000200498	0.0543476
ENSG00000135241	PNPLA8	-1.32236	0.000212713	0.057058
ENSG00000115009	CCL20	5.40732	0.000215118	0.0571084
ENSG00000108679	LGALS3BP	1.13587	0.000217467	0.0571428
ENSG00000109861	CTSC	1.2296	0.000224965	0.058187
ENSG00000245060	LINC00847	2.63363	0.00022596	0.058187
ENSG00000166033	HTRA1	-9.46935	0.000229757	0.058579
ENSG00000207205	RNVU1-15	2.70014	0.000238369	0.0601111
ENSG00000235286	AP000925.2	-8.329	0.000241265	0.0601111
ENSG00000277443	MARCKS	5.59185	0.00024277	0.0601111
ENSG00000114737	CISH	1.61838	0.000247188	0.0606222
ENSG00000008394	MGST1	8.48371	0.000253793	0.0616549
ENSG00000183011	NAA38	1.25703	0.000258044	0.0621017
ENSG00000037280	FLT4	-1.76875	0.000265669	0.0631195
ENSG00000111537	IFNG	3.1809	0.000268217	0.0631195
ENSG00000090861	AARS	1.54937	0.000269626	0.0631195
ENSG00000135916	ITM2C	-1.80436	0.000281048	0.0652007
ENSG00000165156	ZHX1	-1.45856	0.000292224	0.0671881
ENSG00000129467	ADCY4	8.24181	0.000301087	0.0686132
ENSG00000174738	NR1D2	-1.1115	0.000305166	0.0686529
ENSG00000144395	CCDC150	-8.62963	0.000306593	0.0686529
ENSG00000154822	PLCL2	-1.14665	0.000313952	0.0694404
ENSG00000260197	RP11-424G14.1	8.47569	0.000315504	0.0694404
ENSG00000233355	CHRM3-AS2	-1.46355	0.000321964	0.0702618
ENSG00000279452	AC006277.3	5.38655	0.000343778	0.0743917
ENSG00000239569	KMT2E-AS1	1.61377	0.000348042	0.0746869
ENSG00000163521	GLB1L	6.21775	0.000355509	0.0756588
ENSG00000198937	CCDC167	1.2917	0.000358829	0.0757395
ENSG00000183864	TOB2	1.27814	0.000379848	0.0789308
ENSG00000116990	MYCL	8.26244	0.000380079	0.0789308
ENSG00000132002	DNAJB1	-1.21276	0.000383146	0.0789312
ENSG00000073756	PTGS2	7.13423	0.000406326	0.0830421
ENSG00000147050	KDM6A	-1.33556	0.000413472	0.0832673
ENSG00000145675	PIK3R1	-1.17398	0.000416263	0.0832673
ENSG00000274286	ADRA2B	10.1581	0.000417129	0.0832673
ENSG00000137959	IFI44L	-1.60917	0.000428295	0.0848386
ENSG00000187676	B3GLCT	-1.40768	0.00043683	0.0858687
ENSG00000183386	FHL3	1.59875	0.000449504	0.0874275
ENSG00000059758	CDK17	-1.07793	0.00045155	0.0874275
ENSG00000100342	APOL1	1.35552	0.000461306	0.0881852
ENSG00000120738	EGR1	4.73755	0.000464525	0.0881852
ENSG00000135048	TMEM2	-1.19399	0.000465737	0.0881852
ENSG00000165312	OTUD1	-1.18687	0.000480371	0.0902182
ENSG00000204397	CARD16	1.12468	0.000484108	0.0902182
ENSG00000204472	AIF1	2.7843	0.000486984	0.0902182
ENSG00000085788	DDHD2	-1.12571	0.000502398	0.091984
ENSG00000143891	GALM	1.09094	0.00050366	0.091984
ENSG00000133069	TMCC2	-3.06985	0.000508026	0.0921279
ENSG00000277734	TRAC	1.02996	0.000512109	0.092219
ENSG00000105374	NKG7	1.01622	0.00053135	0.0946575
ENSG00000133321	RARRES3	1.18032	0.000533002	0.0946575
ENSG00000119906	SLF2	1.37715	0.000537018	0.0947175
ENSG00000198752	CDC42BPB	-8.10567	0.000542038	0.0949525
ENSG00000197646	PDCD1LG2	8.10194	0.000563651	0.0980715
ENSG00000121671	CRY2	-1.21997	0.000593702	0.101791
ENSG00000142961	MOB3C	1.53443	0.000595039	0.101791
ENSG00000233864	TTTY15	1.74245	0.00059831	0.101791
ENSG00000198133	TMEM229B	1.69088	0.00060736	0.101791
ENSG00000163344	PMVK	1.09659	0.000609281	0.101791
ENSG00000169045	HNRNPH1	-1.06178	0.000616102	0.101791
ENSG00000142945	KIF2C	-5.56105	0.000617877	0.101791
ENSG00000243772	KIR2DL3	7.62653	0.000618092	0.101791
ENSG00000197093	GAL3ST4	-8.33229	0.000620603	0.101791
ENSG00000184897	H1FX	-1.29622	0.000649614	0.105875
ENSG00000255733	IFNG-AS1	1.9356	0.000654648	0.106024
ENSG00000244509	APOBEC3C	1.09408	0.000675273	0.107491
ENSG00000102870	ZNF629	-8.14911	0.000679534	0.107491
ENSG00000158869	FCER1G	2.42302	0.000687176	0.107491
ENSG00000273038	RP11-479G22.8	6.44196	0.000687457	0.107491
ENSG00000138061	CYP1B1	8.54747	0.000688286	0.107491
ENSG00000012124	CD22	5.84429	0.000689798	0.107491
ENSG00000139112	GABARAPL1	-1.32235	0.000692927	0.107491
ENSG00000198805	PNP	1.34243	0.000699166	0.10781
ENSG00000269473	CTD-2619J13.19	8.27942	0.00072985	0.110618
ENSG00000125538	IL1B	4.3818	0.000733258	0.110618
ENSG00000186187	ZNRF1	2.44285	0.000741301	0.110618
ENSG00000113716	HMGXB3	-1.27299	0.000742709	0.110618
ENSG00000109787	KLF3	-1.10917	0.000743186	0.110618
ENSG00000142303	ADAMTS10	-3.40814	0.00074628	0.110618
ENSG00000117228	GBP1	1.10675	0.000754322	0.110618
ENSG00000270641	TSIX	-8.11622	0.000755389	0.110618
ENSG00000177337	DLGAP1-AS1	1.52837	0.000758127	0.110618
ENSG00000110851	PRDM4	-1.37357	0.000767062	0.110618
ENSG00000267519	CTD-3252C9.4	3.02084	0.000767083	0.110618
ENSG00000107281	NPDC1	2.0871	0.000777682	0.110618
ENSG00000125863	MKKS	1.30408	0.000782151	0.110618
ENSG00000122877	EGR2	7.63396	0.000782934	0.110618
ENSG00000067082	KLF6	1.50295	0.000790235	0.110618
ENSG00000168612	ZSWIM1	8.17689	0.000791034	0.110618
ENSG00000138802	SEC24B	-1.14003	0.000791337	0.110618
ENSG00000141232	TOB1	-1.70612	0.000794702	0.110618
ENSG00000156172	C8orf37	4.64743	0.000804736	0.111413
ENSG00000276216	CH17-373J23.1	3.07533	0.000814595	0.112175
ENSG00000135929	CYP27A1	5.77343	0.000821279	0.112493
ENSG00000146674	IGFBP3	-2.32396	0.000853601	0.116302
ENSG00000178295	GEN1	8.06872	0.000858558	0.116362
ENSG00000279602	CTD-3014M21.1	1.51334	0.000886763	0.119469
ENSG00000120049	KCNIP2	8.13439	0.000890763	0.119469
ENSG00000129946	SHC2	-6.5284	0.000896787	0.119616
ENSG00000146592	CREB5	8.0874	0.000905591	0.119616
ENSG00000145649	GZMA	1.00327	0.000907148	0.119616
ENSG00000197536	C5orf56	1.15962	0.00091044	0.119616
ENSG00000102096	PIM2	1.02547	0.000921771	0.12049
ENSG00000168564	CDKN2AIP	-1.21361	0.000931878	0.121196
ENSG00000119013	NDUFB3	1.15894	0.000988989	0.127977
ENSG00000228166	MTND1P11	8.15299	0.00100535	0.129444
ENSG00000173166	RAPH1	-5.62159	0.00101499	0.130034
ENSG00000172215	CXCR6	1.519	0.0010217	0.130246
ENSG00000108798	ABI3	1.14657	0.00102771	0.130367
ENSG00000196189	SEMA4A	1.46461	0.00106235	0.134101
ENSG00000204287	HLA-DRA	1.55122	0.00107252	0.134724
ENSG00000064703	DDX20	-1.14496	0.00111067	0.138839
ENSG00000197249	SERPINA1	1.92204	0.0011243	0.139864
ENSG00000270820	RP11-355B11.2	3.53619	0.00112978	0.13987
ENSG00000277972	CISD3	1.00935	0.00113806	0.140221
ENSG00000172081	MOB3A	1.222	0.00115639	0.141273
ENSG00000138172	CALHM2	1.17921	0.00116584	0.141273
ENSG00000178977	LINC00324	1.93884	0.00116588	0.141273
ENSG00000198502	HLA-DRB5	4.00866	0.00116855	0.141273
ENSG00000165195	PIGA	-1.39723	0.00119289	0.14327
ENSG00000136699	SMPD4	-1.25772	0.00119619	0.14327
ENSG00000280269	AP000577.2	-7.85603	0.00120439	0.1434
ENSG00000169018	FEM1B	-1.15822	0.00120841	0.1434
ENSG00000211592	IGKC	4.48703	0.00123589	0.145322
ENSG00000204103	MAFB	3.62018	0.0012435	0.145388
ENSG00000152969	JAKMIP1	1.07368	0.00124775	0.145388
ENSG00000197037	ZSCAN25	-1.29017	0.00125968	0.14584
ENSG00000268804	RP11-542M13.3	3.68608	0.00126296	0.14584
ENSG00000205220	PSMB10	1.25349	0.00127375	0.146159
ENSG00000173114	LRRN3	-5.86816	0.00127707	0.146159
ENSG00000171051	FPR1	2.7014	0.00130969	0.148155
ENSG00000159713	TPPP3	8.32125	0.00131636	0.148155
ENSG00000198719	DLL1	-8.01181	0.00131877	0.148155
ENSG00000231535	LINC00278	8.01019	0.00132051	0.148155
ENSG00000146386	ABRACL	1.0231	0.00132327	0.148155
ENSG00000109321	AREG	-1.62284	0.00135629	0.151194
ENSG00000184009	ACTG1	1.17938	0.00136367	0.151362
ENSG00000116761	CTH	-4.05938	0.00137579	0.151707
ENSG00000169442	CD52	1.03579	0.00138373	0.151707
ENSG00000108960	MMD	-1.21496	0.00138446	0.151707
ENSG00000140379	BCL2A1	2.08427	0.00142337	0.154593
ENSG00000272047	GTF2H5	1.56876	0.00142388	0.154593
ENSG00000189159	HN1	1.10956	0.0014288	0.154593
ENSG00000008282	SYPL1	-1.23379	0.00145163	0.156405
ENSG00000138629	UBL7	1.03299	0.00146707	0.157001
ENSG00000198695	MT-ND6	1.62079	0.00146935	0.157001
ENSG00000012817	KDM5D	1.48916	0.00149931	0.159424
ENSG00000114120	SLC25A36	-1.248	0.00150915	0.159424
ENSG00000099800	TIMM13	1.06514	0.0015106	0.159424
ENSG00000161243	FBXO27	-7.91792	0.00153967	0.160734
ENSG00000147854	UHRF2	-1.27397	0.00154734	0.160734
ENSG00000235568	NFAM1	8.71686	0.00154798	0.160734
ENSG00000064886	CHI3L2	2.01364	0.00155726	0.161048
ENSG00000139187	KLRG1	1.2394	0.00162137	0.167007
ENSG00000070214	SLC44A1	-1.52407	0.00163031	0.167259
ENSG00000196781	TLE1	-1.00908	0.00165635	0.168677
ENSG00000212195	U3	3.68156	0.00166241	0.168677
ENSG00000173653	RCE1	-1.02673	0.00166794	0.168677
ENSG00000101751	POLI	-1.79816	0.00167033	0.168677
ENSG00000179715	PCED1B	1.06865	0.00169939	0.170941
ENSG00000182809	CRIP2	-1.66403	0.00170682	0.17102
ENSG00000090382	LYZ	3.48388	0.00173837	0.172928
ENSG00000121895	TMEM156	1.23011	0.00173929	0.172928
ENSG00000113448	PDE4D	-1.33433	0.00183301	0.18085
ENSG00000126456	IRF3	1.00524	0.00186586	0.182632
ENSG00000163472	TMEM79	1.89548	0.00187626	0.182632
ENSG00000116793	PHTF1	1.19856	0.00187686	0.182632
ENSG00000181222	POLR2A	-1.07817	0.00187944	0.182632
ENSG00000178026	LRRC75B	8.68518	0.00192576	0.18643
ENSG00000168994	PXDC1	-7.77665	0.00196727	0.189519
ENSG00000121864	ZNF639	-1.27832	0.00197975	0.189519
ENSG00000168944	CEP120	-1.21087	0.00197975	0.189519
ENSG00000241839	PLEKHO2	1.54725	0.00199091	0.189814
ENSG00000156127	BATF	1.28222	0.00199758	0.189814
ENSG00000151239	TWF1	-1.21897	0.00200713	0.190021
ENSG00000265206	RP5-1171I10.5	1.88435	0.00206563	0.194842
ENSG00000178537	SLC25A20	1.24476	0.00208515	0.195966
ENSG00000165650	PDZD8	-1.25272	0.00209549	0.196222
ENSG00000136052	SLC41A2	-8.06063	0.00210743	0.196624
ENSG00000103490	PYCARD	1.61917	0.00212298	0.197361
ENSG00000198888	MT-ND1	1.43084	0.00214383	0.198187
ENSG00000140299	BNIP2	-1.08378	0.00214727	0.198187
ENSG00000161055	SCGB3A1	-4.34959	0.00216613	0.199215
ENSG00000177721	ANXA2R	1.09071	0.0021802	0.199795
ENSG00000211695	TRGV9	1.27189	0.00219866	0.200121
ENSG00000131153	GINS2	-5.50648	0.00225773	0.204276
ENSG00000138135	CH25H	8.54179	0.00226083	0.204276
ENSG00000175334	BANF1	1.0295	0.00229936	0.207022
ENSG00000115266	APC2	7.79412	0.00233409	0.208248
ENSG00000164823	OSGIN2	-1.23067	0.00233714	0.208248
ENSG00000180787	ZFP3	4.64172	0.00238441	0.210336
ENSG00000237702	TRBV3-1	2.04328	0.00238508	0.210336
ENSG00000110448	CD5	-1.01119	0.00239484	0.210476
ENSG00000158985	CDC42SE2	-1.08551	0.00240767	0.210884
ENSG00000204866	IGFL2	8.82128	0.00243456	0.212516
ENSG00000165030	NFIL3	-1.22419	0.00247704	0.214769
ENSG00000132581	SDF2	1.11356	0.00251337	0.216884
ENSG00000122707	RECK	-1.19648	0.00251828	0.216884
ENSG00000159200	RCAN1	1.2043	0.00255245	0.218845
ENSG00000229056	AC020571.3	8.79363	0.00255805	0.218845
ENSG00000229404	LINC00858	-8.61511	0.00259073	0.220907
ENSG00000135452	TSPAN31	1.16114	0.00263827	0.222238
ENSG00000174946	GPR171	1.11625	0.00264086	0.222238
ENSG00000112245	PTP4A1	-1.19154	0.0026987	0.225313
ENSG00000085978	ATG16L1	-1.01705	0.00270365	0.225313
ENSG00000184156	KCNQ3	-5.68541	0.00271577	0.225593
ENSG00000206337	HCP5	1.3593	0.00279066	0.229868
ENSG00000204086	RPA4	7.87562	0.00279402	0.229868
ENSG00000006576	PHTF2	-1.06349	0.00282204	0.230699
ENSG00000233614	DDX11L10	-8.08549	0.00285193	0.231953
ENSG00000095370	SH2D3C	1.35378	0.00285539	0.231953
ENSG00000160785	SLC25A44	1.50791	0.00288379	0.233057
ENSG00000100479	POLE2	-4.4603	0.00289995	0.233057
ENSG00000177156	TALDO1	1.03004	0.00290345	0.233057
ENSG00000110060	PUS3	2.16667	0.00296149	0.236837
ENSG00000165355	FBXO33	-1.05366	0.00300906	0.23988
ENSG00000255582	OR10G2	8.48358	0.00301818	0.23988
ENSG00000125740	FOSB	1.62991	0.00307495	0.242893
ENSG00000141582	CBX4	-1.0366	0.00314668	0.24737
ENSG00000156502	SUPV3L1	-1.04924	0.0031511	0.24737
ENSG00000197632	SERPINB2	9.65931	0.00316044	0.24737
ENSG00000114374	USP9Y	2.11392	0.00319157	0.247649
ENSG00000225648	SBDSP1	-1.04958	0.00319287	0.247649
ENSG00000276744	CTD-2562G15.3	7.59677	0.00320439	0.247777
ENSG00000163823	CCR1	1.49613	0.00336475	0.256014
ENSG00000116991	SIPA1L2	-1.67347	0.00337031	0.256014
ENSG00000136404	TM6SF1	7.82109	0.00340106	0.25759
ENSG00000242534	IGKV2D-28	9.59936	0.00344661	0.260275
ENSG00000120509	PDZD11	1.19793	0.00347418	0.260827
ENSG00000100425	BRD1	-1.0182	0.00349013	0.261263
ENSG00000266718	RP11-466A19.1	-8.3433	0.00351416	0.261834
ENSG00000162913	C1orf145	-7.54554	0.00352748	0.261834
ENSG00000065150	IPO5	-1.04266	0.00352827	0.261834
ENSG00000125812	GZF1	-1.56034	0.00357099	0.262941
ENSG00000130775	THEMIS2	1.19893	0.00357382	0.262941
ENSG00000185728	YTHDF3	-1.00404	0.0035958	0.263718
ENSG00000075426	FOSL2	-1.10196	0.00365869	0.266898
ENSG00000221890	NPTXR	-4.64815	0.00369316	0.268652
ENSG00000181104	F2R	-1.15074	0.00371032	0.26914
ENSG00000250069	CTB-131B5.2	5.29643	0.00372361	0.269344
ENSG00000140365	COMMD4	1.14082	0.00375804	0.271074
ENSG00000167861	HID1	-2.42038	0.00380589	0.272193
ENSG00000162627	SNX7	-8.42707	0.00381401	0.272193
ENSG00000168229	PTGDR	1.05645	0.00381486	0.272193
ENSG00000006468	ETV1	-5.98416	0.00381584	0.272193
ENSG00000211854	TRAJ35	7.54224	0.00384365	0.272666
ENSG00000065970	FOXJ2	-1.15118	0.00386212	0.273224
ENSG00000227321	MTND4P15	-7.52273	0.00391225	0.276012
ENSG00000114948	ADAM23	-7.80719	0.00397839	0.277846
ENSG00000119950	MXI1	-1.16024	0.00397842	0.277846
ENSG00000167083	GNGT2	1.29252	0.00398141	0.277846
ENSG00000163606	CD200R1	1.815	0.00403777	0.280202
ENSG00000215580	BCORP1	2.34755	0.00405338	0.280202
ENSG00000205221	VIT	7.51948	0.00406278	0.280202
ENSG00000164967	RPP25L	1.69896	0.004102	0.280641
ENSG00000162772	ATF3	2.41473	0.00410865	0.280641
ENSG00000211720	TRBV11-1	-5.65166	0.00414394	0.282304
ENSG00000235173	HGH1	1.10983	0.00415838	0.282539
ENSG00000179820	MYADM	1.81711	0.0041814	0.282612
ENSG00000135318	NT5E	-4.05474	0.00425356	0.286464
ENSG00000109929	SC5D	-1.48846	0.00427959	0.286989
ENSG00000161405	IKZF3	1.02849	0.00434312	0.287903
ENSG00000184588	PDE4B	-1.28809	0.00434336	0.287903
ENSG00000151014	NOCT	3.11277	0.00434485	0.287903
ENSG00000235869	RP1-102G20.4	8.05111	0.0043502	0.287903
ENSG00000048028	USP28	1.10809	0.00436115	0.287903
ENSG00000234883	MIR155HG	3.0516	0.00436805	0.287903
ENSG00000137393	RNF144B	3.12169	0.00437149	0.287903
ENSG00000139620	KANSL2	-1.01074	0.00440088	0.288877
ENSG00000159618	ADGRG5	1.00083	0.00442628	0.289292
ENSG00000115896	PLCL1	-2.16854	0.00445895	0.290069
ENSG00000100644	HIF1A	-1.06074	0.00448115	0.290069
ENSG00000102109	PCSK1N	-2.75134	0.00448323	0.290069
ENSG00000169184	MN1	-8.2149	0.0045235	0.291685
ENSG00000116199	FAM20B	-1.61109	0.00453085	0.291685
ENSG00000166523	CLEC4E	6.1889	0.00464202	0.294851
ENSG00000173825	TIGD3	7.5366	0.00465037	0.294851
ENSG00000130303	BST2	1.02334	0.00469871	0.294851
ENSG00000239951	IGKV3-20	6.39718	0.00469891	0.294851
ENSG00000088992	TESC	1.57799	0.0047006	0.294851
ENSG00000038358	EDC4	-1.11816	0.00470146	0.294851
ENSG00000104067	TJP1	8.82787	0.00470607	0.294851
ENSG00000211459	MT-RNR1	1.17524	0.0047148	0.294851
ENSG00000152904	GGPS1	1.06878	0.00472261	0.294851
ENSG00000107104	KANK1	-2.76068	0.00472735	0.294851
ENSG00000167642	SPINT2	-2.42014	0.00473402	0.294851
ENSG00000260329	RP11-412D9.4	2.44737	0.00474527	0.294851
ENSG00000224992	RP11-295G24.5	7.74506	0.00475178	0.294851
ENSG00000140968	IRF8	1.65804	0.00478647	0.29629
ENSG00000123453	SARDH	-3.58208	0.00486657	0.300525
ENSG00000108828	VAT1	-1.10379	0.00488777	0.301112
ENSG00000088812	ATRN	-1.1963	0.00493554	0.302607
ENSG00000198832	SELM	-1.03806	0.00496545	0.303718
ENSG00000151689	INPP1	1.72941	0.00502248	0.305125
ENSG00000255569	TRAV1-1	1.87775	0.00503365	0.305125
ENSG00000119632	IFI27L2	1.06497	0.00504751	0.305125
ENSG00000198033	TUBA3C	-8.50324	0.0050615	0.305125
ENSG00000211696	TRGV8	1.3734	0.00507181	0.305125
ENSG00000030582	GRN	1.05257	0.00508324	0.305125
ENSG00000174839	DENND6A	-1.17253	0.00510069	0.30546
ENSG00000123989	CHPF	-1.74073	0.00514964	0.307676
ENSG00000173482	PTPRM	-1.31096	0.0051673	0.308016
ENSG00000070526	ST6GALNAC1	4.97909	0.00521839	0.308189
ENSG00000125741	OPA3	1.6017	0.00522541	0.308189
ENSG00000135211	TMEM60	2.15277	0.00523856	0.308189
ENSG00000223865	HLA-DPB1	1.23867	0.00524267	0.308189
ENSG00000158517	NCF1	1.88497	0.00524956	0.308189
ENSG00000101335	MYL9	5.42725	0.00525396	0.308189
ENSG00000186862	PDZD7	-5.24548	0.00527919	0.308964
ENSG00000164309	CMYA5	7.43892	0.00529774	0.309347
ENSG00000105699	LSR	-1.41935	0.00532789	0.30959
ENSG00000120451	SNX19	-1.19115	0.00533235	0.30959
ENSG00000034053	APBA2	-2.21146	0.00533797	0.30959
ENSG00000100426	ZBED4	-1.06782	0.00541562	0.312685
ENSG00000261346	RP11-297C4.2	7.40592	0.00553761	0.315547
ENSG00000177427	MIEF2	-1.34361	0.00553827	0.315547
ENSG00000100554	ATP6V1D	1.02801	0.00560652	0.318705
ENSG00000211899	IGHM	2.69893	0.0056218	0.31887
ENSG00000184602	SNN	-1.50449	0.00564419	0.319059
ENSG00000135093	USP30	-1.51072	0.00565915	0.319059
ENSG00000166997	CNPY4	1.37967	0.00569292	0.319957
ENSG00000260400	RP11-119F7.5	5.18171	0.00570309	0.319957
ENSG00000132357	CARD6	8.11316	0.0057371	0.321166
ENSG00000154059	IMPACT	-1.23256	0.00576982	0.322296
ENSG00000184574	LPAR5	1.32616	0.00579159	0.322812
ENSG00000125726	CD70	1.77057	0.00584193	0.324057
ENSG00000123901	GPR83	7.67196	0.0059463	0.328536
ENSG00000184368	MAP7D2	-5.98318	0.00599313	0.329763
ENSG00000063241	ISOC2	1.40726	0.00607004	0.333145
ENSG00000273148	RP5-1068E13.7	-2.10819	0.00614774	0.33502
ENSG00000172725	CORO1B	1.11444	0.00615372	0.33502
ENSG00000117594	HSD11B1	8.11899	0.00623942	0.338969
ENSG00000163788	SNRK	-1.0149	0.00630161	0.340909
ENSG00000161835	GRASP	-1.68876	0.00638396	0.341694
ENSG00000140400	MAN2C1	-1.08967	0.00638875	0.341694
ENSG00000152778	IFIT5	-1.34016	0.00642107	0.341694
ENSG00000260807	RP11-161M6.2	-4.90042	0.0064271	0.341694
ENSG00000073417	PDE8A	-1.34208	0.00644295	0.341694
ENSG00000204991	SPIRE2	3.16567	0.00646597	0.341694
ENSG00000172869	DMXL1	-1.01733	0.00648521	0.341694
ENSG00000278030	TRBV7-9	1.88486	0.00648806	0.341694
ENSG00000204241	RP11-713P17.3	-8.63639	0.00650249	0.341694
ENSG00000138615	CILP	7.68832	0.00658262	0.344061
ENSG00000184371	CSF1	1.48924	0.00658702	0.344061
ENSG00000272844	RP11-484K9.4	4.92953	0.00675742	0.350748
ENSG00000091262	ABCC6	8.24211	0.00679191	0.350748
ENSG00000110344	UBE4A	-1.00704	0.00679434	0.350748
ENSG00000081041	CXCL2	3.68312	0.00687057	0.353142
ENSG00000006634	DBF4	-1.00463	0.00695414	0.355432
ENSG00000154655	L3MBTL4	-6.22872	0.00695522	0.355432
ENSG00000136715	SAP130	-1.1754	0.00695654	0.355432
ENSG00000135763	URB2	-1.62658	0.00705606	0.3583
ENSG00000280221	AC008686.1	-7.36314	0.00708172	0.3583
ENSG00000124507	PACSIN1	3.05059	0.00712253	0.358505
ENSG00000136521	NDUFB5	1.02012	0.00712695	0.358505
ENSG00000154975	CA10	-8.08441	0.00712806	0.358505
ENSG00000168036	CTNNB1	-1.03137	0.00720953	0.36049
ENSG00000167315	ACAA2	1.01382	0.00725742	0.362182
ENSG00000196646	ZNF136	-1.10536	0.00744423	0.366096
ENSG00000110660	SLC35F2	-1.4858	0.00744958	0.366096
ENSG00000172059	KLF11	-1.27028	0.0075559	0.368041
ENSG00000143507	DUSP10	1.45146	0.00755935	0.368041
ENSG00000185499	MUC1	5.626	0.00763275	0.370851
ENSG00000249978	TRGV7	1.74548	0.00770196	0.373509
ENSG00000121753	ADGRB2	4.58696	0.00777294	0.374188
ENSG00000224376	AC017104.6	4.30153	0.00778484	0.374188
ENSG00000247157	LINC01252	-5.56226	0.00778863	0.374188
ENSG00000196449	YRDC	-1.02072	0.00787557	0.3765
ENSG00000075420	FNDC3B	1.10856	0.00793462	0.3765
ENSG00000138623	SEMA7A	5.73834	0.00793673	0.3765
ENSG00000108395	TRIM37	-1.26116	0.00793908	0.3765
ENSG00000188906	LRRK2	4.02312	0.00802223	0.378944
ENSG00000152253	SPC25	-8.13015	0.00802273	0.378944
ENSG00000136274	NACAD	-7.65347	0.00805433	0.378944
ENSG00000211829	TRDC	3.36356	0.0080642	0.378944
ENSG00000178695	KCTD12	5.47691	0.00808886	0.378944
ENSG00000236804	RPS3AP12	4.92204	0.00809858	0.378944
ENSG00000236397	DDX11L2	-6.1491	0.00824374	0.383284
ENSG00000156273	BACH1	-1.22785	0.00824586	0.383284
ENSG00000155659	VSIG4	7.92697	0.00829751	0.384297
ENSG00000164951	PDP1	-1.56448	0.00841315	0.387562
ENSG00000178773	CPNE7	1.21676	0.00862743	0.395443
ENSG00000260711	RP11-747H7.3	2.12457	0.00866528	0.395443
ENSG00000206828	U1	1.49746	0.00869636	0.395443
ENSG00000274750	HIST1H3E	7.23617	0.00869831	0.395443
ENSG00000269982	RP11-1020A11.2	-3.80338	0.00869987	0.395443
ENSG00000111816	FRK	-6.54497	0.00873806	0.39591
ENSG00000184675	AMER1	7.99728	0.00874813	0.39591
ENSG00000269404	SPIB	7.55199	0.00878569	0.396913
ENSG00000049089	COL9A2	-5.07635	0.00882929	0.398109
ENSG00000169991	IFFO2	1.62096	0.00885855	0.398109
ENSG00000167094	TTC16	1.25669	0.00893038	0.400638
ENSG00000165140	FBP1	-1.57413	0.00896849	0.401229
ENSG00000105711	SCN1B	-2.83955	0.00918457	0.407779
ENSG00000211716	TRBV9	-1.91946	0.00920989	0.4082
ENSG00000124151	NCOA3	-1.00459	0.00925666	0.409567
ENSG00000138336	TET1	1.72299	0.00938695	0.411897
ENSG00000117281	CD160	1.10081	0.0093893	0.411897
ENSG00000073111	MCM2	-1.75963	0.00941764	0.412279
ENSG00000104290	FZD3	-1.5934	0.00945574	0.412279
ENSG00000145491	ROPN1L	2.46664	0.00946798	0.412279
ENSG00000281103	TRG-AS1	1.13794	0.00948195	0.412279
ENSG00000120949	TNFRSF8	7.8594	0.00950294	0.412279
ENSG00000167671	UBXN6	1.95953	0.00951008	0.412279
ENSG00000213542	RP11-467H10.1	7.15497	0.00964392	0.416231
ENSG00000170385	SLC30A1	-1.3573	0.00965848	0.416231
ENSG00000172232	AZU1	-7.13057	0.00968511	0.416363
ENSG00000175395	ZNF25	-1.23486	0.00970742	0.416626
ENSG00000122873	CISD1	1.43172	0.00980091	0.419939
ENSG00000204186	ZDBF2	-1.35246	0.00984693	0.42121
ENSG00000067445	TRO	-8.78664	0.0099816	0.423188
ENSG00000263624	RP11-45M22.3	-7.91329	0.00998379	0.423188
ENSG00000170631	ZNF16	-1.29585	0.0100617	0.423188
ENSG00000154620	TMSB4Y	7.79714	0.0100648	0.423188
ENSG00000172893	DHCR7	-1.10057	0.0100737	0.423188
ENSG00000126804	ZBTB1	-1.11378	0.010087	0.423188
ENSG00000261097	LINC00563	7.83564	0.0101012	0.423188
ENSG00000130762	ARHGEF16	-8.77767	0.0101181	0.423188
ENSG00000101384	JAG1	7.56464	0.0101233	0.423188
ENSG00000183734	ASCL2	1.94003	0.0101297	0.423188
ENSG00000271971	CTD-2006H14.2	7.12136	0.0101397	0.423188
ENSG00000168283	BMI1	-1.06486	0.0101615	0.423411
ENSG00000143514	TP53BP2	-1.07285	0.0101807	0.423526
ENSG00000134545	KLRC1	1.6048	0.0102541	0.42512
ENSG00000166016	ABTB2	-5.49135	0.0102677	0.42512
ENSG00000018408	WWTR1	-7.37007	0.0103173	0.425145
ENSG00000188026	RILPL1	-2.63743	0.0103181	0.425145
ENSG00000116584	ARHGEF2	1.58337	0.0103186	0.425145
ENSG00000184730	APOBR	1.64965	0.0104278	0.425557
ENSG00000197594	ENPP1	-3.78111	0.0104895	0.426662
ENSG00000140749	IGSF6	2.63577	0.0105377	0.426662
ENSG00000143869	GDF7	7.36571	0.0105729	0.426784
ENSG00000262576	PCDHGA4	7.86558	0.0105739	0.426784
ENSG00000230454	U73166.2	7.7695	0.0106034	0.427304
ENSG00000262692	CTD-3195I5.3	7.07352	0.0106216	0.427368
ENSG00000258875	CTD-2547L24.3	1.48543	0.0107295	0.431038
ENSG00000164142	FAM160A1	-7.43764	0.0107522	0.431278
ENSG00000205765	C5orf51	2.71062	0.0108634	0.432368
ENSG00000174137	FAM53A	-5.80589	0.0108869	0.432636
ENSG00000133816	MICAL2	1.03656	0.011038	0.437292
ENSG00000122550	KLHL7	-1.04282	0.0111368	0.439048
ENSG00000074527	NTN4	-1.30867	0.0111505	0.439048
ENSG00000231025	RP11-175O19.4	3.2774	0.0111505	0.439048
ENSG00000182400	TRAPPC6B	1.19782	0.0111721	0.439225
ENSG00000173391	OLR1	7.89883	0.0112756	0.442223
ENSG00000253633	KB-1980E6.3	7.04242	0.0113236	0.443151
ENSG00000075275	CELSR1	-3.36757	0.0113779	0.4446
ENSG00000139289	PHLDA1	1.99626	0.0114494	0.446718
ENSG00000154548	SRSF12	7.46624	0.0115337	0.448646
ENSG00000170917	NUDT6	5.54022	0.0116183	0.451106
ENSG00000134184	GSTM1	2.88103	0.0116458	0.451106
ENSG00000170545	SMAGP	1.41683	0.0116495	0.451106
ENSG00000155307	SAMSN1	-1.02467	0.0117163	0.45301
ENSG00000155090	KLF10	1.70362	0.0117977	0.454114
ENSG00000245937	LINC01184	1.42083	0.0118785	0.456543
ENSG00000101439	CST3	1.51266	0.0119016	0.456748
ENSG00000129473	BCL2L2	7.43737	0.0119739	0.458411
ENSG00000117151	CTBS	-1.21253	0.0119805	0.458411
ENSG00000081177	EXD2	-2.03984	0.0120003	0.458485
ENSG00000224046	AC005076.5	7.24699	0.0121557	0.460672
ENSG00000137168	PPIL1	1.69971	0.0122752	0.462808
ENSG00000244734	HBB	1.02703	0.0123083	0.463379
ENSG00000237945	LINC00649	1.15333	0.0123563	0.464508
ENSG00000183023	SLC8A1	7.75356	0.0124627	0.465282
ENSG00000136689	IL1RN	4.22134	0.0124686	0.465282
ENSG00000260565	CTD-2270P14.1	-1.52818	0.0124949	0.465282
ENSG00000234345	LL0XNC01-116E7.1	7.03253	0.0125317	0.465282
ENSG00000125247	TMTC4	-2.07767	0.0125334	0.465282
ENSG00000168246	UBTD2	3.26607	0.0125381	0.465282
ENSG00000101342	TLDC2	4.22545	0.0125491	0.465282
ENSG00000164220	F2RL2	2.84152	0.012563	0.465282
ENSG00000133612	AGAP3	-1.34493	0.0126411	0.46703
ENSG00000278002	RP11-596C23.2	2.00283	0.012668	0.467036
ENSG00000275743	TRBV14	-3.47887	0.0126982	0.467036
ENSG00000268734	CTB-61M7.2	5.47293	0.0127806	0.467036
ENSG00000100450	GZMH	1.3213	0.0128037	0.467036
ENSG00000272462	U91328.19	-3.74186	0.0128163	0.467036
ENSG00000214753	HNRNPUL2	2.5057	0.0128239	0.467036
ENSG00000101544	ADNP2	-1.39575	0.0128407	0.467036
ENSG00000164983	TMEM65	-1.04186	0.0129932	0.469156
ENSG00000217644	RP4-803A2.1	8.10242	0.0129949	0.469156
ENSG00000136243	NUPL2	1.10431	0.0130048	0.469156
ENSG00000250329	KDELC1P1	-7.25797	0.0130083	0.469156
ENSG00000230699	RP11-54O7.1	-7.11185	0.0130607	0.469808
ENSG00000011600	TYROBP	1.16151	0.0130814	0.469808
ENSG00000101916	TLR8	7.39087	0.0130909	0.469808
ENSG00000263934	SNORD3A	1.75223	0.013109	0.469808
ENSG00000196950	SLC39A10	1.16705	0.0131313	0.469808
ENSG00000007129	CEACAM21	1.26787	0.0131541	0.469808
ENSG00000058729	RIOK2	-1.1029	0.0132382	0.471502
ENSG00000126262	FFAR2	7.24779	0.0132891	0.472303
ENSG00000269984	RP11-362K14.5	7.02498	0.0133009	0.472303
ENSG00000134317	GRHL1	5.781	0.0133157	0.472303
ENSG00000150782	IL18	7.72848	0.0133679	0.473192
ENSG00000119630	PGF	7.72532	0.0133775	0.473192
ENSG00000188536	HBA2	1.16472	0.0134032	0.47345
ENSG00000276672	RP11-142E9.1	7.72763	0.013427	0.47364
ENSG00000185745	IFIT1	-2.0379	0.0135715	0.477331
ENSG00000135549	PKIB	-8.02908	0.0135872	0.477331
ENSG00000168556	ING2	-1.04909	0.0137796	0.480826
ENSG00000165046	LETM2	2.10307	0.0138392	0.481708
ENSG00000166682	TMPRSS5	7.64181	0.0138467	0.481708
ENSG00000147041	SYTL5	8.58397	0.0138896	0.482035
ENSG00000241657	TRBV11-2	2.93121	0.0140503	0.486232
ENSG00000226742	HSBP1L1	-2.12295	0.0141171	0.486232
ENSG00000246898	LINC00920	2.19624	0.0141902	0.487867
ENSG00000124406	ATP8A1	-1.02889	0.0142328	0.48868
ENSG00000103245	NARFL	1.03177	0.0142719	0.489368
ENSG00000211945	IGHV1-18	7.91699	0.0142947	0.489373
ENSG00000227617	CERS6-AS1	-6.97829	0.01431	0.489373
ENSG00000064225	ST3GAL6	6.92386	0.0143705	0.490763
ENSG00000169429	CXCL8	2.60505	0.0144315	0.490763
ENSG00000260033	CTC-527H23.1	7.16402	0.0144784	0.490763
ENSG00000079337	RAPGEF3	-8.08794	0.0144841	0.490763
ENSG00000102763	VWA8	-1.32561	0.0145096	0.490981
ENSG00000188290	HES4	2.99082	0.0145583	0.491984
ENSG00000101336	HCK	2.54217	0.0146198	0.49203
ENSG00000008438	PGLYRP1	7.77501	0.0146309	0.49203
ENSG00000154764	WNT7A	-4.29819	0.0146361	0.49203
ENSG00000064651	SLC12A2	-1.08316	0.0147016	0.493164
ENSG00000167291	TBC1D16	-3.31631	0.0147082	0.493164
ENSG00000213722	DDAH2	1.04615	0.0147664	0.49428
ENSG00000181826	RELL1	-1.40873	0.0148182	0.49428
ENSG00000214654	RP11-27I1.4	7.61396	0.0148626	0.494632
ENSG00000080561	MID2	-1.72218	0.0148672	0.494632
ENSG00000231560	AC091814.3	4.15385	0.0150783	0.499605
ENSG00000168874	ATOH8	3.79034	0.0150997	0.499605
ENSG00000260793	RP5-882C2.2	-1.72015	0.0152217	0.502324
ENSG00000164944	KIAA1429	-1.11865	0.0153135	0.503623
ENSG00000064787	BCAS1	-4.80326	0.0154081	0.50609
ENSG00000140416	TPM1	1.9484	0.0155034	0.507845
ENSG00000280128	XXbac-BPG283O16.9	1.98881	0.0155538	0.508282
ENSG00000143545	RAB13	7.65692	0.0155878	0.508291
ENSG00000066739	ATG2B	-1.20012	0.0156175	0.508291
ENSG00000273824	RP11-81H14.1	7.01728	0.015727	0.509821
ENSG00000117115	PADI2	7.67298	0.0157804	0.510305
ENSG00000040633	PHF23	1.46465	0.015816	0.510305
ENSG00000244116	IGKV2-28	8.05889	0.0158337	0.510305
ENSG00000115602	IL1RL1	5.29076	0.0159733	0.512086
ENSG00000223575	RBMX2P3	4.23033	0.015974	0.512086
ENSG00000267655	CTD-2286N8.2	6.88665	0.0159884	0.512086
ENSG00000271320	RP11-1152H14.1	5.43756	0.0161974	0.513352
ENSG00000257275	RP11-164H13.1	7.80346	0.0162178	0.513352
ENSG00000256128	LINC00944	1.27952	0.0162328	0.513352
ENSG00000248925	CTD-2083E4.6	7.15851	0.0162509	0.513352
ENSG00000137942	FNBP1L	6.18721	0.0162948	0.513352
ENSG00000167613	LAIR1	1.05429	0.0163376	0.513352
ENSG00000110013	SIAE	2.64608	0.0164144	0.514217
ENSG00000151704	KCNJ1	7.62462	0.0165185	0.515778
ENSG00000119986	AVPI1	-1.2412	0.0165418	0.515778
ENSG00000167552	TUBA1A	1.11634	0.0165452	0.515778
ENSG00000161714	PLCD3	-5.15529	0.0165966	0.516024
ENSG00000235831	BHLHE40-AS1	2.82113	0.0166123	0.516024
ENSG00000089057	SLC23A2	-1.19081	0.0167087	0.517768
ENSG00000124459	ZNF45	-1.56196	0.0168359	0.521082
ENSG00000170525	PFKFB3	-1.28497	0.016876	0.521697
ENSG00000100372	SLC25A17	1.07909	0.0169671	0.5233
ENSG00000129244	ATP1B2	-5.35765	0.0170085	0.523905
ENSG00000162591	MEGF6	-1.26145	0.0171723	0.525845
ENSG00000259315	ACTG1P17	7.01019	0.017222	0.526161
ENSG00000237903	RP3-404F18.5	7.55553	0.0172306	0.526161
ENSG00000272129	RP11-250B2.6	7.55399	0.0173659	0.527581
ENSG00000178860	MSC	1.35278	0.0173849	0.527581
ENSG00000112394	SLC16A10	-7.52877	0.0174154	0.527581
ENSG00000171236	LRG1	7.57512	0.0176253	0.531461
ENSG00000272906	RP11-533E19.7	6.87073	0.0176499	0.531582
ENSG00000119514	GALNT12	-1.42255	0.017962	0.538225
ENSG00000115226	FNDC4	-7.53504	0.017975	0.538225
ENSG00000161328	LRRC56	-2.30616	0.0180577	0.539448
ENSG00000204438	GPANK1	1.13443	0.0180978	0.540019
ENSG00000171100	MTM1	-1.19131	0.018216	0.541317
ENSG00000214900	LINC01588	1.15737	0.0182254	0.541317
ENSG00000162572	SCNN1D	-2.51914	0.0183673	0.543429
ENSG00000114812	VIPR1	-1.54754	0.0183681	0.543429
ENSG00000249673	NOP14-AS1	-1.09139	0.0183809	0.543429
ENSG00000101773	RBBP8	2.54984	0.0184167	0.543864
ENSG00000149294	NCAM1	1.7174	0.0185014	0.545737
ENSG00000171860	C3AR1	1.13217	0.0185637	0.5459
ENSG00000100246	DNAL4	1.33967	0.0185812	0.5459
ENSG00000144671	SLC22A14	7.59806	0.018596	0.5459
ENSG00000173706	HEG1	1.06087	0.0186489	0.5459
ENSG00000204389	HSPA1A	1.45704	0.0186509	0.5459
ENSG00000176728	TTTY14	6.84869	0.0186731	0.5459
ENSG00000127980	PEX1	-1.07256	0.0186977	0.5459
ENSG00000110811	P3H3	-2.89626	0.0187244	0.546062
ENSG00000102738	MRPS31	1.14124	0.0187674	0.546695
ENSG00000274979	RP11-1143G9.5	5.49665	0.0190433	0.552858
ENSG00000169016	E2F6	1.82348	0.019115	0.554314
ENSG00000198780	FAM169A	-1.17087	0.0191698	0.554653
ENSG00000136161	RCBTB2	-1.04477	0.0191971	0.554733
ENSG00000179862	CITED4	-1.14026	0.0192156	0.554733
ENSG00000108239	TBC1D12	-6.98638	0.0193976	0.556363
ENSG00000267508	ZNF285	7.88611	0.0194241	0.556363
ENSG00000103196	CRISPLD2	7.61113	0.0194291	0.556363
ENSG00000157111	TMEM171	1.82283	0.0194332	0.556363
ENSG00000248360	LINC00504	1.70829	0.0194624	0.556363
ENSG00000255529	POLR2M	-1.01288	0.0194881	0.556363
ENSG00000188282	RUFY4	7.5782	0.0195484	0.557424
ENSG00000163221	S100A12	3.7187	0.0197203	0.559082
ENSG00000221957	KIR2DS4	3.17312	0.0197508	0.559082
ENSG00000115540	MOB4	-1.08674	0.0197743	0.559082
ENSG00000068305	MEF2A	-1.03882	0.0197788	0.559082
ENSG00000107815	C10orf2	1.69609	0.0199611	0.563
ENSG00000163734	CXCL3	4.6477	0.0200742	0.564336
ENSG00000232860	SMG7-AS1	2.71097	0.020193	0.566223
ENSG00000153291	SLC25A27	-7.46152	0.0203144	0.567988
ENSG00000155962	CLIC2	-4.53928	0.0204426	0.570134
ENSG00000236609	ZNF853	-1.77806	0.0204976	0.570134
ENSG00000146476	ARMT1	1.21302	0.0204982	0.570134
ENSG00000251584	RP11-440I14.3	3.39951	0.0205246	0.57015
ENSG00000169242	EFNA1	-7.42526	0.0205626	0.570591
ENSG00000163534	FCRL1	7.2668	0.0206061	0.570698
ENSG00000163563	MNDA	2.05413	0.0206379	0.570698
ENSG00000076003	MCM6	-1.02387	0.0206457	0.570698
ENSG00000266088	RP5-1028K7.2	1.26227	0.0206552	0.570698
ENSG00000238160	AC116366.5	4.02899	0.0207376	0.572363
ENSG00000259845	HERC2P10	-6.13565	0.0208185	0.573651
ENSG00000117525	F3	8.2851	0.0208289	0.573651
ENSG00000156194	PPEF2	-7.45655	0.0209048	0.575127
ENSG00000264196	RP11-171G2.1	-6.80433	0.0209574	0.575959
ENSG00000189057	FAM111B	-7.50826	0.0210529	0.576819
ENSG00000125814	NAPB	-1.21075	0.0210559	0.576819
ENSG00000116285	ERRFI1	-2.93697	0.0210937	0.577242
ENSG00000151332	MBIP	-1.03829	0.02119	0.578422
ENSG00000118804	STBD1	4.0853	0.0212042	0.578422
ENSG00000143384	MCL1	1.04005	0.0212927	0.57907
ENSG00000166965	RCCD1	2.95732	0.02143	0.581659
ENSG00000184068	RP5-821D11.7	1.59454	0.0215543	0.583648
ENSG00000112799	LY86	3.43346	0.0215851	0.583648
ENSG00000223621	AK4P4	-7.39137	0.0216652	0.584614
ENSG00000198712	MT-CO2	1.1869	0.021716	0.584614
ENSG00000006534	ALDH3B1	7.10649	0.0217257	0.584614
ENSG00000196209	SIRPB2	7.6319	0.0217718	0.584614
ENSG00000224464	PGAM1P6	-7.38566	0.0218998	0.587014
ENSG00000173614	NMNAT1	2.142	0.0221175	0.58749
ENSG00000260317	RP11-48B3.4	5.25345	0.0222113	0.589045
ENSG00000135960	EDAR	-4.34469	0.0222989	0.589888
ENSG00000238090	AC006195.2	-7.4027	0.0223489	0.589888
ENSG00000137338	PGBD1	-3.52896	0.0223543	0.589888
ENSG00000147117	ZNF157	7.36114	0.0223576	0.589888
ENSG00000065600	TMEM206	1.28056	0.0224221	0.590984
ENSG00000113916	BCL6	-1.45095	0.0224462	0.591013
ENSG00000240474	RN7SL116P	7.04491	0.0225791	0.593299
ENSG00000181315	ZNF322	3.0307	0.0226815	0.595256
ENSG00000179988	PSTK	-1.27417	0.0230041	0.60079
ENSG00000135828	RNASEL	1.58337	0.0230474	0.601312
ENSG00000144935	TRPC1	-4.42992	0.02308	0.601343
ENSG00000187630	DHRS4L2	1.00634	0.0231254	0.601518
ENSG00000196581	AJAP1	-7.41513	0.0231967	0.602763
ENSG00000177842	ZNF620	-2.83508	0.0232676	0.603388
ENSG00000100902	PSMA6	-1.21431	0.0233065	0.603788
ENSG00000211795	TRAV8-6	2.27163	0.0233711	0.604034
ENSG00000163877	SNIP1	-1.01962	0.0233744	0.604034
ENSG00000160883	HK3	3.69956	0.0233863	0.604034
ENSG00000187164	SHTN1	7.30195	0.0234981	0.605754
ENSG00000248503	RP5-1000K24.2	-2.37932	0.0235216	0.605754
ENSG00000186407	CD300E	2.87622	0.023535	0.605754
ENSG00000163421	PROK2	-2.66248	0.023547	0.605754
ENSG00000231258	ZSWIM5P2	-8.15788	0.0236249	0.605941
ENSG00000279948	CTD-2233K9.1	7.64982	0.0236597	0.60623
ENSG00000185215	TNFAIP2	2.26949	0.0239505	0.611853
ENSG00000139405	RITA1	1.05468	0.0240363	0.612831
ENSG00000167912	RP11-25K19.1	1.79725	0.024158	0.613959
ENSG00000197329	PELI1	-1.23678	0.0242426	0.613959
ENSG00000124313	IQSEC2	-5.52179	0.0242929	0.613959
ENSG00000179029	TMEM107	1.07055	0.0244192	0.615167
ENSG00000196741	LINC01560	4.44559	0.0244678	0.615167
ENSG00000101152	DNAJC5	1.24842	0.0244863	0.615167
ENSG00000233189	RPL12P29	-4.17234	0.0245911	0.617175
ENSG00000171155	C1GALT1C1	1.37551	0.0246511	0.617175
ENSG00000165092	ALDH1A1	5.41865	0.0246621	0.617175
ENSG00000189369	GSPT2	-1.34154	0.0247159	0.617921
ENSG00000198736	MSRB1	1.01876	0.0248168	0.61934
ENSG00000204165	CXorf65	-1.09174	0.0248296	0.61934
ENSG00000106991	ENG	-2.09986	0.0249125	0.619827
ENSG00000275580	RP11-295H24.4	6.71716	0.0250502	0.622651
ENSG00000104951	IL4I1	1.36767	0.0251384	0.62364
ENSG00000273175	RP11-11N7.4	4.44125	0.0252149	0.624937
ENSG00000258869	RP11-204N11.1	8.07601	0.0252907	0.626141
ENSG00000278983	RP11-426J5.3	7.33342	0.0253121	0.626141
ENSG00000248568	KRT8P48	3.10408	0.0254134	0.627426
ENSG00000176200	OR4D11	-8.10149	0.025464	0.627426
ENSG00000101966	XIAP	1.13047	0.025465	0.627426
ENSG00000036448	MYOM2	-2.08841	0.0255273	0.627426
ENSG00000197766	CFD	1.77723	0.0255501	0.627426
ENSG00000228889	UBAC2-AS1	2.48492	0.025559	0.627426
ENSG00000184857	TMEM186	1.67783	0.0257015	0.629212
ENSG00000198455	ZXDB	-1.38058	0.0258486	0.631525
ENSG00000228962	HCG23	6.66157	0.0259262	0.631777
ENSG00000233220	LINC00167	4.77812	0.0260517	0.631777
ENSG00000162437	RAVER2	-2.23943	0.0261046	0.631777
ENSG00000282996	RP11-351M16.4	4.83903	0.0261285	0.631777
ENSG00000154165	GPR15	-4.96386	0.0261686	0.631777
ENSG00000259158	ADAM20P1	7.35328	0.0262093	0.631777
ENSG00000161642	ZNF385A	3.87169	0.0262394	0.631777
ENSG00000237115	RP1-131F15.2	7.39751	0.026261	0.631777
ENSG00000119509	INVS	-1.15364	0.026275	0.631777
ENSG00000262823	RP13-580F15.2	1.44704	0.0263462	0.631788
ENSG00000175701	LINC00116	1.18062	0.0264587	0.632631
ENSG00000135446	CDK4	1.00107	0.0264835	0.632631
ENSG00000183347	GBP6	-7.35585	0.0265832	0.633492
ENSG00000085514	PILRA	1.90643	0.0265902	0.633492
ENSG00000259488	RP11-154J22.1	-7.25979	0.0265933	0.633492
ENSG00000136098	NEK3	-2.96407	0.0268385	0.637927
ENSG00000170624	SGCD	-5.86269	0.0269506	0.639046
ENSG00000166401	SERPINB8	-1.08955	0.0270893	0.641745
ENSG00000278619	MRM1	2.85714	0.0271526	0.642653
ENSG00000225964	NRIR	-3.51285	0.027258	0.643053
ENSG00000019144	PHLDB1	-4.25413	0.027274	0.643053
ENSG00000235740	PHACTR2-AS1	1.84071	0.0272766	0.643053
ENSG00000182919	C11orf54	1.2964	0.0273478	0.643053
ENSG00000149488	TMC2	7.37171	0.0273627	0.643053
ENSG00000226091	LINC00937	5.8585	0.0273862	0.643053
ENSG00000085840	ORC1	-5.20496	0.0274432	0.643277
ENSG00000185591	SP1	1.79368	0.0275355	0.644607
ENSG00000204149	AGAP6	1.27753	0.02765	0.646565
ENSG00000225830	ERCC6	-1.86384	0.0276819	0.646565
ENSG00000272861	RP11-332H14.1	-6.64591	0.0279355	0.647966
ENSG00000126790	L3HYPDH	-1.01713	0.027938	0.647966
ENSG00000175592	FOSL1	2.56791	0.027981	0.647966
ENSG00000213918	DNASE1	1.16713	0.0280622	0.649263
ENSG00000130052	STARD8	7.52777	0.0280916	0.64936
ENSG00000107036	RIC1	-1.02497	0.0281913	0.65002
ENSG00000165322	ARHGAP12	-1.05331	0.0283048	0.65002
ENSG00000232453	RP4-794H19.1	5.82585	0.0283445	0.65002
ENSG00000196391	ZNF774	-7.61778	0.0283655	0.65002
ENSG00000177990	DPY19L2	-4.45343	0.0284477	0.650583
ENSG00000263412	RP5-890E16.2	3.65763	0.0286355	0.652299
ENSG00000198363	ASPH	-1.21937	0.0286664	0.652299
ENSG00000118257	NRP2	-7.99717	0.0290413	0.656967
ENSG00000087074	PPP1R15A	1.24225	0.0290566	0.656967
ENSG00000279496	CTC-251I16.1	7.22579	0.0291057	0.657358
ENSG00000143479	DYRK3	4.60527	0.0291524	0.657358
ENSG00000198315	ZKSCAN8	-2.03429	0.0292198	0.658081
ENSG00000273729	RP11-7F17.8	-2.55889	0.0292356	0.658081
ENSG00000130203	APOE	-7.30454	0.029427	0.661234
ENSG00000211962	IGHV1-46	7.26873	0.0294739	0.661711
ENSG00000163945	UVSSA	-1.05227	0.0295364	0.66196
ENSG00000105501	SIGLEC5	7.23856	0.0296524	0.663354
ENSG00000273472	RP11-102N12.3	7.46138	0.0297434	0.663712
ENSG00000121316	PLBD1	3.4533	0.0298173	0.664783
ENSG00000157077	ZFYVE9	-2.07486	0.0298458	0.664843
ENSG00000165533	TTC8	-3.22958	0.0300039	0.667211
ENSG00000188997	KCTD21	5.14723	0.0301131	0.668356
ENSG00000135451	TROAP	-7.41124	0.0302144	0.668356
ENSG00000232493	RPL12P11	3.9801	0.0302782	0.668356
ENSG00000224256	CTA-292E10.7	6.83576	0.0303073	0.668356
ENSG00000180549	FUT7	2.20682	0.0303288	0.668356
ENSG00000176845	METRNL	-1.32362	0.0303435	0.668356
ENSG00000174807	CD248	-2.35023	0.0303924	0.668356
ENSG00000159588	CCDC17	5.0574	0.0304001	0.668356
ENSG00000170458	CD14	2.31089	0.0304187	0.668356
ENSG00000184005	ST6GALNAC3	7.20456	0.030497	0.669503
ENSG00000112033	PPARD	-1.2012	0.0306829	0.671658
ENSG00000254556	AF131215.4	7.31905	0.0307118	0.671658
ENSG00000117139	KDM5B	-1.03838	0.0307514	0.671658
ENSG00000267719	HP09025	-6.46811	0.0308153	0.671658
ENSG00000137267	TUBB2A	-1.00822	0.0308549	0.671658
ENSG00000280303	ERICD	6.75219	0.0308581	0.671658
ENSG00000173110	HSPA6	5.35844	0.0308622	0.671658
ENSG00000213859	KCTD11	3.60311	0.0309051	0.671658
ENSG00000118508	RAB32	2.75608	0.0309681	0.672173
ENSG00000102001	CACNA1F	-4.36047	0.0310101	0.672173
ENSG00000162692	VCAM1	7.03088	0.0310633	0.672194
ENSG00000279320	RP11-329N15.3	6.54523	0.0311146	0.67274
ENSG00000232855	AF131217.1	1.19182	0.0311514	0.67297
ENSG00000241014	RP11-244H3.1	-1.52502	0.0311921	0.673284
ENSG00000196296	ATP2A1	-6.51716	0.0314419	0.676974
ENSG00000241219	RP11-572M11.1	6.70322	0.0315152	0.677985
ENSG00000198468	FLVCR1-AS1	2.30454	0.0316241	0.679064
ENSG00000250365	CTD-2213F21.2	7.28461	0.0316445	0.679064
ENSG00000205269	TMEM170B	-1.65005	0.0317269	0.679064
ENSG00000185168	LINC00482	7.43107	0.03175	0.679064
ENSG00000003249	DBNDD1	7.2636	0.0319454	0.682112
ENSG00000105479	CCDC114	7.12421	0.0320574	0.68264
ENSG00000062038	CDH3	-7.43131	0.0321027	0.68264
ENSG00000224032	EPB41L4A-AS1	-1.225	0.03218	0.683068
ENSG00000125084	WNT1	-1.19473	0.0322083	0.683068
ENSG00000135205	CCDC146	1.67786	0.0322159	0.683068
ENSG00000122483	CCDC18	1.61025	0.032339	0.684091
ENSG00000214629	RPSAP6	7.18033	0.0324479	0.684891
ENSG00000249963	EEF1A1P20	-7.91776	0.0325489	0.686142
ENSG00000151338	MIPOL1	-7.91776	0.0325605	0.686142
ENSG00000187741	FANCA	1.32704	0.0326256	0.686755
ENSG00000122729	ACO1	-1.24715	0.0326911	0.687207
ENSG00000147813	NAPRT	1.26687	0.0328179	0.688187
ENSG00000197782	ZNF780A	2.61416	0.033009	0.690912
ENSG00000050405	LIMA1	1.54735	0.033075	0.690912
ENSG00000225111	AC083900.1	-4.14976	0.033082	0.690912
ENSG00000232709	MARK2P9	7.25187	0.0332132	0.692043
ENSG00000248008	NRAV	2.31953	0.0332959	0.692571
ENSG00000184635	ZNF93	2.31952	0.0333776	0.693711
ENSG00000213463	SYNJ2BP	1.34604	0.0335869	0.696935
ENSG00000165521	EML5	-2.60728	0.0336409	0.697494
ENSG00000174405	LIG4	2.30025	0.0337486	0.698266
ENSG00000132832	LINC01260	1.16934	0.0337595	0.698266
ENSG00000142319	SLC6A3	-7.50558	0.0338626	0.699617
ENSG00000067191	CACNB1	-1.08886	0.0338792	0.699617
ENSG00000169894	MUC3A	-7.88472	0.0339602	0.700168
ENSG00000135299	ANKRD6	-2.04907	0.0340732	0.700814
ENSG00000100065	CARD10	-7.16452	0.0341445	0.701721
ENSG00000136541	ERMN	-2.4409	0.0342064	0.701842
ENSG00000211786	TRAV8-2	-1.26593	0.0342297	0.701842
ENSG00000157326	DHRS4	1.0901	0.0342437	0.701842
ENSG00000110848	CD69	1.4132	0.034314	0.701842
ENSG00000111321	LTBR	3.46513	0.034406	0.702796
ENSG00000248971	KRT8P46	7.51507	0.0345534	0.703202
ENSG00000123411	IKZF4	7.0756	0.0345599	0.703202
ENSG00000079150	FKBP7	2.57065	0.0347106	0.70437
ENSG00000186314	PRELID2	-7.19063	0.034722	0.70437
ENSG00000280156	AC006548.28	-7.86792	0.0347966	0.704993
ENSG00000229931	RP1-151F17.1	2.18131	0.0348543	0.705608
ENSG00000213963	AC074286.1	4.62051	0.0349227	0.705946
ENSG00000175489	LRRC25	2.29187	0.0349749	0.705946
ENSG00000213250	RBMS2P1	4.62621	0.0349758	0.705946
ENSG00000121931	LRIF1	1.15728	0.035003	0.705946
ENSG00000182230	FAM153B	-3.28742	0.0350783	0.705946
ENSG00000136250	AOAH	1.245	0.0351053	0.705946
ENSG00000132664	POLR3F	-1.21811	0.0351915	0.705946
ENSG00000147852	VLDLR	2.88268	0.0352	0.705946
ENSG00000186479	RGS7BP	7.06358	0.035242	0.706238
ENSG00000125355	TMEM255A	-2.44477	0.0354524	0.70769
ENSG00000234737	KRT18P15	-7.08703	0.0354952	0.70769
ENSG00000211817	TRAV38-2DV8	6.83348	0.0354996	0.70769
ENSG00000279942	RP1-153P14.7	-4.86893	0.0355261	0.70769
ENSG00000226396	RP5-1056L3.3	6.68496	0.0355984	0.70769
ENSG00000172409	CLP1	-1.04541	0.035807	0.70769
ENSG00000162444	RBP7	3.95757	0.0358414	0.70769
ENSG00000274105	RP11-278C7.3	6.51602	0.0358835	0.70769
ENSG00000143845	ETNK2	-1.84716	0.0359583	0.70769
ENSG00000203747	FCGR3A	1.217	0.0359719	0.70769
ENSG00000258928	RP11-463J10.2	1.95992	0.0360302	0.70769
ENSG00000185262	UBALD2	1.34589	0.0360388	0.70769
ENSG00000206341	HLA-H	-1.43757	0.0360813	0.70769
ENSG00000125454	SLC25A19	1.72446	0.0360839	0.70769
ENSG00000257599	OVCH1-AS1	7.08075	0.0361844	0.70912
ENSG00000197019	SERTAD1	1.2635	0.0362655	0.709722
ENSG00000125089	SH3TC1	-1.34074	0.0362702	0.709722
ENSG00000157168	NRG1	7.12867	0.0363092	0.709809
ENSG00000267430	RP11-635N19.2	7.10017	0.0367094	0.713218
ENSG00000165338	HECTD2	-1.75774	0.0367259	0.713218
ENSG00000183628	DGCR6	-1.26438	0.0370262	0.71635
ENSG00000202538	RNU4-2	2.36356	0.0370796	0.716845
ENSG00000123342	MMP19	7.85279	0.0371782	0.718211
ENSG00000215256	DHRS4-AS1	1.01285	0.0372838	0.719172
ENSG00000166793	YPEL4	-6.43392	0.0374544	0.719767
ENSG00000245146	LINC01024	-2.30259	0.0375622	0.720762
ENSG00000278847	RP11-414C23.1	3.49083	0.0375909	0.720776
ENSG00000104970	KIR3DX1	-4.7255	0.037747	0.722224
ENSG00000235944	ZNF815P	-1.08696	0.0377539	0.722224
ENSG00000267481	CTC-559E9.5	6.43363	0.0377799	0.722224
ENSG00000144893	MED12L	-2.81075	0.0379751	0.723666
ENSG00000240429	LRRFIP1P1	-2.15799	0.038166	0.724891
ENSG00000221914	PPP2R2A	1.17964	0.0381714	0.724891
ENSG00000270055	CTD-3092A11.2	-1.64094	0.0382949	0.7267
ENSG00000070731	ST6GALNAC2	-2.86916	0.0385552	0.729919
ENSG00000278376	RP11-158I9.8	2.51155	0.0386385	0.729919
ENSG00000233916	ZDHHC20P1	3.99458	0.0386913	0.729919
ENSG00000116205	TCEANC2	1.62146	0.038901	0.732866
ENSG00000179934	CCR8	7.81496	0.0389044	0.732866
ENSG00000007402	CACNA2D2	-1.58967	0.0393456	0.737329
ENSG00000143434	SEMA6C	-2.32513	0.0393636	0.737329
ENSG00000165914	TTC7B	6.3433	0.0394229	0.737329
ENSG00000278195	SSTR3	-5.61875	0.0394533	0.737329
ENSG00000221883	ARIH2OS	1.28256	0.0394647	0.737329
ENSG00000196338	NLGN3	-2.51226	0.0395594	0.737329
ENSG00000242265	PEG10	-7.03986	0.0396098	0.737329
ENSG00000156886	ITGAD	6.98552	0.0396686	0.737329
ENSG00000100294	MCAT	1.57809	0.0397427	0.737329
ENSG00000139517	LNX2	-1.04142	0.0398682	0.737329
ENSG00000248340	RP11-293A21.2	3.40625	0.0398985	0.737329
ENSG00000083814	ZNF671	1.0931	0.0399088	0.737329
ENSG00000100802	C14orf93	1.91592	0.0399145	0.737329
ENSG00000172322	CLEC12A	1.56097	0.0400603	0.738434
ENSG00000266709	RP11-214O1.2	-2.72049	0.0401623	0.739004
ENSG00000279700	RP13-554M15.2	2.3976	0.0403442	0.739734
ENSG00000035664	DAPK2	-1.48496	0.0404176	0.739734
ENSG00000156042	CFAP70	-2.98648	0.0404181	0.739734
ENSG00000282164	PEG13	-1.48892	0.0404501	0.739795
ENSG00000125810	CD93	4.2041	0.0405097	0.739858
ENSG00000205784	ARRDC5	1.58434	0.0405628	0.740278
ENSG00000130595	TNNT3	-3.84152	0.0406092	0.7406
ENSG00000271840	RP1-224A6.9	7.08418	0.0407239	0.741055
ENSG00000090339	ICAM1	1.42919	0.0410095	0.741949
ENSG00000189233	NUGGC	2.19481	0.0410662	0.741949
ENSG00000138161	CUZD1	4.09757	0.0411158	0.741949
ENSG00000231519	AC007285.7	-6.39175	0.0411199	0.741949
ENSG00000170074	FAM153A	-3.08795	0.0411525	0.741949
ENSG00000088325	TPX2	-2.02928	0.0414492	0.741949
ENSG00000173153	ESRRA	1.11216	0.0414899	0.741949
ENSG00000230982	DSTNP1	3.17354	0.0418305	0.746943
ENSG00000271614	LINC00936	1.0175	0.0418521	0.746943
ENSG00000172927	MYEOV	7.0153	0.0418852	0.746943
ENSG00000198876	DCAF12	1.18701	0.0420513	0.747898
ENSG00000167978	SRRM2	-1.00014	0.0420709	0.747898
ENSG00000010219	DYRK4	1.26765	0.0421759	0.747898
ENSG00000115414	FN1	6.97015	0.0422001	0.747898
ENSG00000262874	C19orf84	6.98783	0.0423562	0.749632
ENSG00000176635	HORMAD2	7.75629	0.042407	0.749702
ENSG00000240925	RPS20P31	-7.08772	0.0424184	0.749702
ENSG00000233038	AC011899.9	6.99004	0.0426076	0.751347
ENSG00000095585	BLNK	6.48984	0.0427439	0.751347
ENSG00000254281	KB-1507C5.4	7.33971	0.0427471	0.751347
ENSG00000197119	SLC25A29	-1.40486	0.0427656	0.751347
ENSG00000151304	SRFBP1	1.2294	0.0427888	0.751347
ENSG00000124782	RREB1	-1.09732	0.0428505	0.751347
ENSG00000185432	METTL7A	2.6806	0.0428907	0.751347
ENSG00000117519	CNN3	-3.05338	0.0428946	0.751347
ENSG00000244926	ALKBH3-AS1	6.43168	0.0430371	0.751347
ENSG00000000938	FGR	1.00556	0.04305	0.751347
ENSG00000130164	LDLR	1.09598	0.0431025	0.751478
ENSG00000102760	RGCC	1.87173	0.0432659	0.752742
ENSG00000130023	ERMARD	-1.09907	0.0433237	0.752742
ENSG00000163482	STK36	-1.43367	0.0433526	0.752742
ENSG00000130643	CALY	-2.08209	0.0433832	0.752742
ENSG00000234281	LANCL1-AS1	4.35863	0.0434021	0.752742
ENSG00000235820	RP5-1022P6.5	7.7362	0.0434956	0.753738
ENSG00000180185	FAHD1	1.13344	0.0436562	0.754261
ENSG00000122861	PLAU	7.33772	0.0437044	0.754261
ENSG00000103257	SLC7A5	-1.05416	0.0437444	0.754261
ENSG00000166002	SMCO4	1.82903	0.0437566	0.754261
ENSG00000114268	PFKFB4	6.92436	0.0437945	0.754261
ENSG00000143443	C1orf56	2.03882	0.0438545	0.754261
ENSG00000155465	SLC7A7	2.41877	0.0438687	0.754261
ENSG00000258654	RP11-509A17.3	-6.26378	0.0438751	0.754261
ENSG00000268836	LA16c-OS12.2	6.4465	0.0438812	0.754261
ENSG00000166582	CENPV	-1.12108	0.0438903	0.754261
ENSG00000211957	IGHV3-35	-4.48247	0.0439092	0.754261
ENSG00000252118	RNU6ATAC39P	4.40695	0.0439199	0.754261
ENSG00000280248	CTD-2047H16.3	3.0957	0.0439491	0.754261
ENSG00000168811	IL12A	-2.54795	0.0440602	0.754685
ENSG00000237437	ASS1P12	-6.99128	0.0440778	0.754685
ENSG00000264943	SH3GL1P2	6.99436	0.0441533	0.755475
ENSG00000278829	RP11-358B23.7	3.94688	0.0443014	0.756968
ENSG00000168939	SPRY3	6.97864	0.0443483	0.756968
ENSG00000260917	RP11-57H14.4	3.82557	0.0445019	0.757719
ENSG00000181704	YIPF6	1.02979	0.0446861	0.758801
ENSG00000180479	ZNF571	-1.08784	0.0447492	0.758801
ENSG00000136870	ZNF189	3.44402	0.0447602	0.758801
ENSG00000135625	EGR4	4.21805	0.0449221	0.760045
ENSG00000273891	RP11-500G22.5	-3.58417	0.0449532	0.760072
ENSG00000026025	VIM	1.02042	0.0449945	0.760156
ENSG00000091536	MYO15A	-3.353	0.0450467	0.760156
ENSG00000168350	DEGS2	6.88946	0.045181	0.761229
ENSG00000151623	NR3C2	-1.01679	0.0452152	0.761229
ENSG00000160868	CYP3A4	-6.90862	0.0452581	0.761229
ENSG00000219409	RP11-106E7.1	7.6413	0.0454377	0.763048
ENSG00000196172	ZNF681	2.27194	0.0454555	0.763048
ENSG00000177106	EPS8L2	1.02989	0.0456077	0.764611
ENSG00000133678	TMEM254	1.24165	0.0456885	0.764971
ENSG00000228705	LINC00659	7.19654	0.0459889	0.767755
ENSG00000186310	NAP1L3	-3.23729	0.0460846	0.767755
ENSG00000100629	CEP128	-1.083	0.046087	0.767755
ENSG00000198673	FAM19A2	1.98201	0.0461167	0.767755
ENSG00000118162	KPTN	1.75784	0.0461991	0.768066
ENSG00000264918	AC005229.1	-1.07907	0.0462015	0.768066
ENSG00000158488	CD1E	6.87073	0.0463248	0.76962
ENSG00000259924	RP11-16E23.4	1.31488	0.0465881	0.771853
ENSG00000079819	EPB41L2	-1.55149	0.0467054	0.771853
ENSG00000075618	FSCN1	4.92621	0.0467324	0.771853
ENSG00000160888	IER2	1.07257	0.0468737	0.771853
ENSG00000164112	TMEM155	7.62369	0.0469061	0.771853
ENSG00000079308	TNS1	7.67417	0.0469901	0.771853
ENSG00000267717	SRSF10P1	7.67417	0.0470019	0.771853
ENSG00000218565	RP11-12A2.1	7.67417	0.0470287	0.771853
ENSG00000068078	FGFR3	6.24878	0.0472559	0.772366
ENSG00000227659	CLYBL-AS2	-6.87541	0.0473133	0.772366
ENSG00000114013	CD86	2.11382	0.0473302	0.772366
ENSG00000240356	RPL23AP7	1.53263	0.0473412	0.772366
ENSG00000238199	UBE2V2P3	4.83838	0.0474199	0.772366
ENSG00000277590	MIR7845	6.34818	0.0474356	0.772366
ENSG00000280670	CCDC163P	-2.47278	0.0474454	0.772366
ENSG00000175029	CTBP2	2.20017	0.0474733	0.772366
ENSG00000202533	Y_RNA	6.28409	0.0474799	0.772366
ENSG00000156414	TDRD9	6.90252	0.0475733	0.773396
ENSG00000266222	RP11-433M22.1	6.87577	0.047649	0.773976
ENSG00000167680	SEMA6B	7.10187	0.0476691	0.773976
ENSG00000140945	CDH13	-7.62954	0.0477124	0.774191
ENSG00000185291	IL3RA	-2.18292	0.0477545	0.774386
ENSG00000108405	P2RX1	3.86059	0.0478154	0.774507
ENSG00000170175	CHRNB1	1.14142	0.0478259	0.774507
ENSG00000140545	MFGE8	-1.58231	0.0479071	0.774909
ENSG00000241163	LINC00877	6.94498	0.0480362	0.776022
ENSG00000280213	UCKL1-AS1	-2.31669	0.0481642	0.777603
ENSG00000151882	CCL28	-1.02313	0.0483477	0.777679
ENSG00000166796	LDHC	7.60231	0.048387	0.777679
ENSG00000126351	THRA	-1.07646	0.0484613	0.777679
ENSG00000197903	HIST1H2BK	1.45015	0.0485094	0.777679
ENSG00000273599	RP11-59C5.3	6.83773	0.0485336	0.777679
ENSG00000018610	CXorf56	-1.00198	0.0488544	0.777679
ENSG00000165178	NCF1C	1.58198	0.0488763	0.777679
ENSG00000173597	SULT1B1	2.39895	0.0489026	0.777679
ENSG00000198369	SPRED2	3.22219	0.0489574	0.777679
ENSG00000211677	IGLC2	3.80334	0.0489927	0.777679
ENSG00000227777	RP4-738P11.3	6.34425	0.0490342	0.777679
ENSG00000137331	IER3	1.71961	0.0490586	0.777679
ENSG00000114405	C3orf14	2.80097	0.0491032	0.777679
ENSG00000178096	BOLA1	1.15496	0.0491074	0.777679
ENSG00000164930	FZD6	6.82398	0.0491615	0.777679
ENSG00000158571	PFKFB1	4.60976	0.0491639	0.777679
ENSG00000142156	COL6A1	-1.64919	0.0492223	0.777679
ENSG00000256139	RP11-968O1.5	6.41875	0.0492566	0.777679
ENSG00000013619	MAMLD1	-6.94851	0.0492807	0.777679
ENSG00000273768	U1	3.01214	0.0493469	0.777679
ENSG00000266947	RP11-799D4.4	1.03539	0.0495432	0.778422
ENSG00000065923	SLC9A7	3.19693	0.0495617	0.778422
ENSG00000251301	RP11-81H14.2	1.06312	0.0495667	0.778422
ENSG00000141497	ZMYND15	-6.84039	0.0495752	0.778422
ENSG00000267373	CTD-2231E14.5	-6.88784	0.0497268	0.779834
ENSG00000142544	CTU1	1.2255	0.0498627	0.780344
ENSG00000135637	CCDC142	1.40709	0.0498911	0.780344
ENSG00000117877	CD3EAP	3.59944	0.0499296	0.780344
ENSG00000226205	AC007790.4	-6.24919	0.04994	0.780344

## Sheet: aGVHD(+) vs aGVHD(-)
ID	GeneName	log2 Fold Change	p-value	padj
ENSG00000158578	ALAS2	7.57375	1.15e-09	3.08e-05
ENSG00000211899	IGHM	-10.3922	6.9e-09	9.22e-05
ENSG00000188536	HBA2	6.78632	1.61e-08	0.000114051
ENSG00000206172	HBA1	7.21648	1.71e-08	0.000114051
ENSG00000244734	HBB	6.26043	2.82e-08	0.00015045
ENSG00000169877	AHSP	9.76457	1.11e-07	0.000494541
ENSG00000004939	SLC4A1	10.8582	1.04e-06	0.00372157
ENSG00000171488	LRRC8C	2.23514	1.15e-06	0.00372157
ENSG00000238227	C9orf69	-2.93095	1.35e-06	0.00372157
ENSG00000133742	CA1	8.04297	1.39e-06	0.00372157
ENSG00000109321	AREG	3.37834	2.95e-06	0.00717363
ENSG00000211898	IGHD	-10.3848	3.52e-06	0.00782559
ENSG00000115009	CCL20	-6.0053	6.38e-06	0.012377
ENSG00000211592	IGKC	-9.59154	6.49e-06	0.012377
ENSG00000135048	TMEM2	2.0815	8.59e-06	0.0152865
ENSG00000100721	TCL1A	-10.1495	1.56e-05	0.026016
ENSG00000162722	TRIM58	6.16341	1.71e-05	0.0268017
ENSG00000166927	MS4A7	-9.78668	1.97e-05	0.0291829
ENSG00000186407	CD300E	-7.91195	3e-05	0.0421371
ENSG00000135929	CYP27A1	-10.0185	3.59e-05	0.0467178
ENSG00000165949	IFI27	3.59986	3.67e-05	0.0467178
ENSG00000197016	ZNF470	-9.47127	5.4e-05	0.0655399
ENSG00000112799	LY86	-9.6512	5.99e-05	0.0695738
ENSG00000110046	ATG2A	1.62106	8.45e-05	0.0940564
ENSG00000184009	ACTG1	-1.69803	0.000103262	0.110317
ENSG00000168874	ATOH8	-9.58333	0.000129682	0.128802
ENSG00000135625	EGR4	-10.9316	0.00013414	0.128802
ENSG00000211895	IGHA1	-10.5818	0.000135033	0.128802
ENSG00000112297	AIM1	1.77039	0.000143327	0.131999
ENSG00000101162	TUBB1	-7.43646	0.000176846	0.15744
ENSG00000126391	FRMD8	-1.99203	0.000213599	0.17468
ENSG00000003056	M6PR	-1.51067	0.00021409	0.17468
ENSG00000143416	SELENBP1	12.2093	0.000215832	0.17468
ENSG00000138172	CALHM2	-2.25608	0.000302634	0.237728
ENSG00000116096	SPR	-10.3977	0.000374286	0.282376
ENSG00000232810	TNF	-2.66814	0.000380617	0.282376
ENSG00000276070	CCL4L2	-2.39765	0.000402695	0.290681
ENSG00000124256	ZBP1	1.46442	0.000417296	0.293293
ENSG00000095303	PTGS1	-10.0711	0.00043308	0.296582
ENSG00000005249	PRKAR2B	-7.57943	0.000458722	0.303727
ENSG00000173597	SULT1B1	-8.8372	0.000468718	0.303727
ENSG00000104765	BNIP3L	1.733	0.00047763	0.303727
ENSG00000079134	THOC1	1.89905	0.000502578	0.312159
ENSG00000103342	GSPT1	1.44998	0.000519262	0.315192
ENSG00000118898	PPL	6.1838	0.000566611	0.335648
ENSG00000172159	FRMD3	-8.77381	0.000578098	0.335648
ENSG00000131459	GFPT2	2.8648	0.000591091	0.335891
ENSG00000100644	HIF1A	1.58329	0.00063878	0.354036
ENSG00000110344	UBE4A	1.78319	0.000649534	0.354036
ENSG00000168497	SDPR	-9.85666	0.000682765	0.364466
ENSG00000204136	GGTA1P	-8.84952	0.000695962	0.364466
ENSG00000140090	SLC24A4	-8.68436	0.000742452	0.381335
ENSG00000184897	H1FX	1.64859	0.00079385	0.399256
ENSG00000206177	HBM	7.92882	0.000810707	0.399256
ENSG00000049089	COL9A2	7.16581	0.000841608	0.399256
ENSG00000166947	EPB42	5.61247	0.000865308	0.399256
ENSG00000100079	LGALS2	-7.32646	0.000871008	0.399256
ENSG00000100311	PDGFB	-6.95594	0.000881555	0.399256
ENSG00000139187	KLRG1	-1.4101	0.000881987	0.399256
ENSG00000174171	RP11-23P13.6	-2.26705	0.000920852	0.404707
ENSG00000006634	DBF4	1.50375	0.000924334	0.404707
ENSG00000111666	CHPT1	2.32681	0.000980252	0.421411
ENSG00000147454	SLC25A37	2.63399	0.000994043	0.421411
ENSG00000120738	EGR1	-3.53922	0.00107928	0.444926
ENSG00000142330	CAPN10	-1.70319	0.00108283	0.444926
ENSG00000155307	SAMSN1	1.64003	0.0011167	0.451891
ENSG00000196781	TLE1	1.70917	0.0012256	0.485118
ENSG00000239713	APOBEC3G	-1.46191	0.00123514	0.485118
ENSG00000223609	HBD	6.27883	0.0013168	0.50291
ENSG00000109062	SLC9A3R1	-1.29336	0.0013181	0.50291
ENSG00000231560	AC091814.3	-8.41086	0.00135424	0.509422
ENSG00000211829	TRDC	-5.95593	0.00140224	0.520153
ENSG00000138646	HERC5	1.62888	0.00144614	0.529089
ENSG00000276900	RP11-467L13.7	-8.40101	0.00146822	0.529908
ENSG00000112077	RHAG	11.168	0.00152291	0.542319
ENSG00000196352	CD55	1.26749	0.00158701	0.557708
ENSG00000113448	PDE4D	1.50388	0.00168831	0.585601
ENSG00000255571	MIR9-3HG	-9.18853	0.00171043	0.585667
ENSG00000272279	RP11-157J24.2	-8.37072	0.00174809	0.58567
ENSG00000005961	ITGA2B	-5.21043	0.00177446	0.58567
ENSG00000102606	ARHGEF7	1.53416	0.00177622	0.58567
ENSG00000105610	KLF1	10.9044	0.00181192	0.590155
ENSG00000238198	RP11-31F15.2	-8.57539	0.00195048	0.627632
ENSG00000239839	DEFA3	7.70756	0.00198722	0.631841
ENSG00000275772	LL22NC03-24A12.9	-8.40165	0.00202518	0.636335
ENSG00000137959	IFI44L	2.91951	0.00208002	0.64592
ENSG00000117318	ID3	-8.37267	0.00210405	0.64592
ENSG00000117748	RPA2	-1.32502	0.00212977	0.646386
ENSG00000171604	CXXC5	-1.68518	0.00217726	0.648528
ENSG00000137078	SIT1	-1.74729	0.00219455	0.648528
ENSG00000132952	USPL1	1.65306	0.00222761	0.648528
ENSG00000142552	RCN3	-8.38049	0.00224924	0.648528
ENSG00000211677	IGLC2	-9.20817	0.00225824	0.648528
ENSG00000260936	FTO-IT1	-8.30641	0.00232396	0.660302
ENSG00000211821	TRDV2	-8.3296	0.00241862	0.679963
ENSG00000168329	CX3CR1	-3.10665	0.00248245	0.690639
ENSG00000051108	HERPUD1	1.30296	0.0025469	0.701265
ENSG00000156502	SUPV3L1	1.45492	0.00261905	0.707263
ENSG00000081189	MEF2C	-5.98359	0.00262165	0.707263
ENSG00000109272	PF4V1	-9.12874	0.0026963	0.720129
ENSG00000278030	TRBV7-9	-2.92513	0.00273373	0.720459
ENSG00000145675	PIK3R1	1.19596	0.00275149	0.720459
ENSG00000198752	CDC42BPB	8.99628	0.00292344	0.75024
ENSG00000269927	RP6-91H8.3	2.65643	0.00297143	0.75024
ENSG00000153922	CHD1	1.31021	0.00298755	0.75024
ENSG00000116990	MYCL	-8.14872	0.00299348	0.75024
ENSG00000101335	MYL9	-8.47718	0.00301726	0.75024
ENSG00000213626	LBH	-1.46858	0.00303377	0.75024
ENSG00000133466	C1QTNF6	-8.1871	0.00312502	0.765439
ENSG00000237973	MTCO1P12	3.36173	0.00317864	0.765439
ENSG00000138061	CYP1B1	-8.41652	0.00318121	0.765439
ENSG00000143252	SDHC	-1.25318	0.00329872	0.780691
ENSG00000154734	ADAMTS1	-7.64191	0.00330306	0.780691
ENSG00000065833	ME1	-1.6292	0.00336156	0.787549
ENSG00000165409	TSHR	-8.13026	0.00340835	0.788672
ENSG00000116685	KIAA2013	-1.27714	0.00342541	0.788672
ENSG00000126016	AMOT	-8.03846	0.00353732	0.799377
ENSG00000217165	ANKRD18EP	-8.0415	0.00354226	0.799377
ENSG00000232493	RPL12P11	-8.02586	0.00357471	0.799377
ENSG00000007264	MATK	-1.28527	0.00359163	0.799377
ENSG00000007516	BAIAP3	3.75267	0.00365715	0.807233
ENSG00000186517	ARHGAP30	-1.14084	0.00373248	0.812069
ENSG00000198554	WDHD1	-4.28274	0.00378233	0.812069
ENSG00000245648	RP11-277P12.20	-7.99135	0.00378452	0.812069
ENSG00000100425	BRD1	1.44859	0.00382225	0.812069
ENSG00000138835	RGS3	-1.53289	0.00389481	0.812069
ENSG00000089169	RPH3A	9.25389	0.00390376	0.812069
ENSG00000115956	PLEK	-1.16358	0.00391432	0.812069
ENSG00000259563	CTD-2329K10.1	8.2922	0.00393577	0.812069
ENSG00000153201	RANBP2	1.19458	0.00395271	0.812069
ENSG00000027697	IFNGR1	1.12725	0.0039872	0.812902
ENSG00000269473	CTD-2619J13.19	-8.13418	0.00403316	0.816042
ENSG00000115091	ACTR3	-1.03246	0.00406819	0.816941
ENSG00000108946	PRKAR1A	-1.20944	0.00423546	0.841697
ENSG00000140564	FURIN	1.56072	0.00427414	0.841697
ENSG00000108846	ABCC3	-9.17031	0.00430768	0.841697
ENSG00000185803	SLC52A2	-1.42491	0.00433165	0.841697
ENSG00000025423	HSD17B6	-7.9891	0.00437868	0.841697
ENSG00000172893	DHCR7	1.86865	0.00438056	0.841697
ENSG00000164674	SYTL3	1.51566	0.00453245	0.864662
ENSG00000101596	SMCHD1	1.09812	0.00459413	0.870213
ENSG00000122882	ECD	1.22608	0.00468038	0.880308
ENSG00000228863	RP11-404F10.2	-6.64327	0.00483791	0.902883
ENSG00000197043	ANXA6	-1.10698	0.00489319	0.902883
ENSG00000167778	SPRYD3	-1.40059	0.0049344	0.902883
ENSG00000165030	NFIL3	1.51164	0.00493921	0.902883
ENSG00000147854	UHRF2	1.41617	0.00496944	0.902883
ENSG00000166886	NAB2	-6.28079	0.00501542	0.905081
ENSG00000124762	CDKN1A	-2.58107	0.00516086	0.925076
ENSG00000138623	SEMA7A	-8.2209	0.00520997	0.927653
ENSG00000118985	ELL2	1.78506	0.0052576	0.929934
ENSG00000137193	PIM1	-1.15601	0.0053174	0.933723
ENSG00000197256	KANK2	8.98847	0.00534894	0.933723
ENSG00000128383	APOBEC3A	-5.98405	0.00543921	0.937391
ENSG00000115919	KYNU	-5.84934	0.00547332	0.937391
ENSG00000228223	HCG11	-5.84093	0.00547525	0.937391
ENSG00000088986	DYNLL1	-1.38062	0.00553621	0.939502
ENSG00000139832	RAB20	-8.71672	0.00555793	0.939502
ENSG00000254092	RP11-369E15.3	-7.8616	0.00560677	0.941796
ENSG00000229388	RP11-442N24__B.1	-7.90264	0.0057197	0.950433
ENSG00000182134	TDRKH	-2.10565	0.00572936	0.950433
ENSG00000110013	SIAE	-4.58131	0.00577287	0.951739
ENSG00000164181	ELOVL7	-7.81882	0.00583682	0.954356
ENSG00000130598	TNNI2	-7.84953	0.0058602	0.954356
ENSG00000034677	RNF19A	1.26911	0.00599189	0.969888
ENSG00000167797	CDK2AP2	-1.0408	0.0061057	0.977993
ENSG00000239951	IGKV3-20	-8.13602	0.00615137	0.977993
ENSG00000217653	RP11-63K6.1	7.30342	0.00620553	0.977993
ENSG00000170180	GYPA	10.0445	0.00620967	0.977993
ENSG00000128218	VPREB3	-8.70542	0.00622506	0.977993
ENSG00000136541	ERMN	3.86224	0.00634336	0.985923
ENSG00000133561	GIMAP6	-1.49049	0.00634936	0.985923
ENSG00000178026	LRRC75B	-8.58878	0.00642201	0.990033
ENSG00000231027	AC079325.6	-7.91618	0.00644997	0.990033
ENSG00000130340	SNX9	2.14246	0.00652504	0.995834
ENSG00000090382	LYZ	-4.6839	0.00663189	1
ENSG00000169895	SYAP1	1.40403	0.00664902	1
ENSG00000125810	CD93	-7.93416	0.00676857	1
ENSG00000204866	IGFL2	-8.66985	0.00678772	1
ENSG00000242534	IGKV2D-28	-9.44712	0.00683603	1
ENSG00000155011	DKK2	-8.00444	0.00693383	1
ENSG00000179639	FCER1A	-7.72061	0.00698729	1
ENSG00000090013	BLVRB	1.91149	0.00733266	1
ENSG00000186446	ZNF501	-6.44912	0.00744679	1
ENSG00000116016	EPAS1	3.5646	0.00759194	1
ENSG00000112984	KIF20A	9.55722	0.00767711	1
ENSG00000101003	GINS1	-8.46653	0.00770538	1
ENSG00000100100	PIK3IP1	1.12814	0.00771915	1
ENSG00000151553	FAM160B1	1.33536	0.00813945	1
ENSG00000175489	LRRC25	-5.2816	0.00814596	1
ENSG00000084070	SMAP2	1.19077	0.00818091	1
ENSG00000169245	CXCL10	-8.39531	0.0081815	1
ENSG00000112137	PHACTR1	-4.22358	0.00822434	1
ENSG00000225648	SBDSP1	1.22241	0.00822848	1
ENSG00000148773	MKI67	3.77627	0.00840185	1
ENSG00000100450	GZMH	-1.40047	0.00841851	1
ENSG00000059758	CDK17	1.15171	0.00851816	1
ENSG00000149489	ROM1	-7.98187	0.00860396	1
ENSG00000178695	KCTD12	-6.75092	0.00881048	1
ENSG00000138433	CIR1	1.1017	0.00886591	1
ENSG00000099958	DERL3	9.11757	0.00893101	1
ENSG00000165490	DDIAS	-8.33381	0.00900519	1
ENSG00000141232	TOB1	1.55808	0.00901348	1
ENSG00000110665	C11orf21	-1.1366	0.00901537	1
ENSG00000130803	ZNF317	1.22078	0.00902198	1
ENSG00000105717	PBX4	1.25526	0.00902969	1
ENSG00000131051	RBM39	1.0568	0.00914712	1
ENSG00000165699	TSC1	1.3925	0.00915162	1
ENSG00000240288	GHRLOS	-5.77941	0.00917466	1
ENSG00000241043	GVQW1	-7.50364	0.00924088	1
ENSG00000165092	ALDH1A1	-8.46729	0.0093217	1
ENSG00000177103	DSCAML1	8.83281	0.00932574	1
ENSG00000261420	RP1-168L15.5	-7.56181	0.00935	1
ENSG00000144214	LYG1	-6.32447	0.00939147	1
ENSG00000167992	VWCE	8.59136	0.00940234	1
ENSG00000168826	ZBTB49	1.32029	0.0094226	1
ENSG00000125510	OPRL1	-7.60482	0.00961714	1
ENSG00000118520	ARG1	4.98963	0.00968927	1
ENSG00000134545	KLRC1	-1.67306	0.00971707	1
ENSG00000255582	OR10G2	-8.34778	0.00976576	1
ENSG00000101557	USP14	1.24139	0.00983555	1
ENSG00000161904	LEMD2	-1.3139	0.00994688	1
ENSG00000237372	UNQ6494	-8.37466	0.00995526	1
ENSG00000055332	EIF2AK2	1.27734	0.0100976	1
ENSG00000139880	CDH24	-7.53953	0.01021	1
ENSG00000163554	SPTA1	6.72536	0.010468	1
ENSG00000235173	HGH1	-2.69434	0.0105209	1
ENSG00000276744	CTD-2562G15.3	-7.46309	0.0105526	1
ENSG00000155980	KIF5A	9.51256	0.010591	1
ENSG00000225675	RP4-784A16.5	-7.42492	0.0106497	1
ENSG00000154265	ABCA5	1.68246	0.0106518	1
ENSG00000160013	PTGIR	-7.55253	0.0106818	1
ENSG00000115816	CEBPZ	1.19065	0.01075	1
ENSG00000260197	RP11-424G14.1	-6.01239	0.0107832	1
ENSG00000242736	TRBV1	-7.41828	0.0108589	1
ENSG00000265972	TXNIP	1.23729	0.0110046	1
ENSG00000102349	KLF8	-5.1216	0.011008	1
ENSG00000084652	TXLNA	-1.51525	0.0110257	1
ENSG00000198718	FAM179B	1.56799	0.0110776	1
ENSG00000119537	KDSR	-1.2353	0.0110959	1
ENSG00000186687	LYRM7	-2.06308	0.011283	1
ENSG00000103051	COG4	-1.17399	0.0116062	1
ENSG00000150337	FCGR1A	-7.36779	0.0116546	1
ENSG00000126822	PLEKHG3	-1.19885	0.0116639	1
ENSG00000161544	CYGB	6.74387	0.0116843	1
ENSG00000234324	RPL9P2	-7.48591	0.0116857	1
ENSG00000179820	MYADM	-1.60884	0.011689	1
ENSG00000179698	WDR97	5.18467	0.0117539	1
ENSG00000275302	CCL4	-1.42884	0.0118087	1
ENSG00000002834	LASP1	-1.26122	0.0118721	1
ENSG00000205221	VIT	-7.39566	0.0121274	1
ENSG00000257017	HP	9.22966	0.0121878	1
ENSG00000030066	NUP160	1.14324	0.0124223	1
ENSG00000255733	IFNG-AS1	-1.80811	0.0124813	1
ENSG00000231721	LINC-PINT	1.00131	0.0125373	1
ENSG00000135926	TMBIM1	-1.00133	0.0126003	1
ENSG00000114423	CBLB	1.00773	0.0126984	1
ENSG00000061676	NCKAP1	4.20803	0.0127116	1
ENSG00000165650	PDZD8	1.49105	0.0127672	1
ENSG00000033030	ZCCHC8	1.51954	0.0129023	1
ENSG00000151702	FLI1	-1.04059	0.0129213	1
ENSG00000234465	PINLYP	-7.31897	0.0129705	1
ENSG00000140525	FANCI	2.05551	0.0129816	1
ENSG00000104671	DCTN6	1.48814	0.0130435	1
ENSG00000169045	HNRNPH1	1.13472	0.0130894	1
ENSG00000104921	FCER2	-8.15934	0.0131294	1
ENSG00000161929	SCIMP	-7.29891	0.0131795	1
ENSG00000108528	SLC25A11	-1.0041	0.013269	1
ENSG00000188761	BCL2L15	-7.30381	0.0133093	1
ENSG00000145555	MYO10	9.34383	0.0133169	1
ENSG00000282996	RP11-351M16.4	-7.41547	0.0133469	1
ENSG00000164406	LEAP2	-5.28089	0.0135101	1
ENSG00000173988	LRRC63	-5.08501	0.0135584	1
ENSG00000103313	MEFV	-6.41219	0.013594	1
ENSG00000196793	ZNF239	-8.08433	0.0136525	1
ENSG00000172081	MOB3A	-1.03845	0.0137391	1
ENSG00000095564	BTAF1	1.29005	0.0138648	1
ENSG00000178078	STAP2	-6.13056	0.0139507	1
ENSG00000073060	SCARB1	-4.63847	0.0139635	1
ENSG00000013306	SLC25A39	1.3361	0.0139867	1
ENSG00000104974	LILRA1	-8.08361	0.0140295	1
ENSG00000168710	AHCYL1	-1.36516	0.0140901	1
ENSG00000204613	TRIM10	9.81786	0.0141997	1
ENSG00000172869	DMXL1	1.25862	0.0144061	1
ENSG00000184205	TSPYL2	1.21718	0.0144365	1
ENSG00000085840	ORC1	6.46821	0.0145261	1
ENSG00000161381	PLXDC1	1.96775	0.0145328	1
ENSG00000167780	SOAT2	-4.84001	0.0145539	1
ENSG00000123901	GPR83	-7.52468	0.0146336	1
ENSG00000175592	FOSL1	-3.9249	0.0147612	1
ENSG00000153207	AHCTF1	1.4607	0.0148068	1
ENSG00000160888	IER2	-1.36028	0.0148973	1
ENSG00000163053	SLC16A14	-8.12735	0.014903	1
ENSG00000143436	MRPL9	1.1368	0.014914	1
ENSG00000134910	STT3A	-1.27519	0.0149794	1
ENSG00000119013	NDUFB3	-1.17285	0.0149868	1
ENSG00000144681	STAC	-8.05438	0.014995	1
ENSG00000266910	CTC-448F2.6	-7.6234	0.015062	1
ENSG00000112992	NNT	-1.25037	0.015084	1
ENSG00000162510	MATN1	-8.05217	0.0151534	1
ENSG00000111011	RSRC2	1.05656	0.0152467	1
ENSG00000198133	TMEM229B	-1.73245	0.0152701	1
ENSG00000012223	LTF	8.24725	0.0154516	1
ENSG00000124782	RREB1	1.71469	0.0156113	1
ENSG00000196684	HSH2D	1.19696	0.0156364	1
ENSG00000235698	PA2G4P2	8.74457	0.0156658	1
ENSG00000213203	GIMAP1	-1.47283	0.0157508	1
ENSG00000226329	AC005682.6	9.03344	0.0157848	1
ENSG00000132972	RNF17	-8.08644	0.0158332	1
ENSG00000250361	GYPB	6.03477	0.0158334	1
ENSG00000100426	ZBED4	1.29713	0.0159298	1
ENSG00000104518	GSDMD	-1.17675	0.0160237	1
ENSG00000259845	HERC2P10	6.8292	0.016126	1
ENSG00000142173	COL6A2	-1.44466	0.0162874	1
ENSG00000214114	MYCBP	-1.50891	0.0163956	1
ENSG00000030419	IKZF2	-1.50557	0.0164034	1
ENSG00000184863	RBM33	1.08689	0.0165043	1
ENSG00000163814	CDCP1	-8.78893	0.0167696	1
ENSG00000091947	TMEM101	-2.12749	0.0169718	1
ENSG00000121350	PYROXD1	1.27116	0.0170144	1
ENSG00000111452	ADGRD1	9.26586	0.0170911	1
ENSG00000060138	YBX3	1.86034	0.017114	1
ENSG00000159618	ADGRG5	-1.23545	0.0171332	1
ENSG00000166503	RP11-382A20.3	-4.1912	0.0172141	1
ENSG00000137968	SLC44A5	10.05	0.0172568	1
ENSG00000133069	TMCC2	4.70562	0.0172833	1
ENSG00000108523	RNF167	-1.1947	0.0172945	1
ENSG00000132819	RBM38	1.04411	0.0173338	1
ENSG00000259959	RP11-121C2.2	-7.15224	0.017437	1
ENSG00000003436	TFPI	8.18957	0.0175025	1
ENSG00000083520	DIS3	1.29429	0.0175067	1
ENSG00000092068	SLC7A8	-7.44516	0.0175752	1
ENSG00000105321	CCDC9	1.41297	0.0181642	1
ENSG00000144645	OSBPL10	5.56104	0.0182661	1
ENSG00000132465	JCHAIN	-8.06569	0.0183009	1
ENSG00000188783	PRELP	9.09475	0.0183364	1
ENSG00000269404	SPIB	-7.41199	0.0184075	1
ENSG00000108309	RUNDC3A	9.0689	0.0185221	1
ENSG00000204642	HLA-F	-1.13917	0.0186531	1
ENSG00000104687	GSR	-1.05811	0.0187273	1
ENSG00000239247	RN7SL589P	-7.01803	0.0188309	1
ENSG00000276476	LINC00540	-7.95339	0.0188942	1
ENSG00000174839	DENND6A	1.46519	0.018948	1
ENSG00000111087	GLI1	-7.19071	0.0190614	1
ENSG00000072422	RHOBTB1	-8.68534	0.0191336	1
ENSG00000164104	HMGB2	1.05484	0.0192081	1
ENSG00000132824	SERINC3	-1.09522	0.0192926	1
ENSG00000141551	CSNK1D	1.03706	0.0194057	1
ENSG00000229140	CCDC26	9.02214	0.0194122	1
ENSG00000250069	CTB-131B5.2	-5.73774	0.019414	1
ENSG00000273355	RP11-672L10.6	-6.99675	0.0194726	1
ENSG00000128311	TST	-7.85286	0.0194821	1
ENSG00000197993	KEL	9.17834	0.0195939	1
ENSG00000136827	TOR1A	-1.10993	0.0197854	1
ENSG00000269821	KCNQ1OT1	2.40869	0.0198989	1
ENSG00000066926	FECH	1.43578	0.0199506	1
ENSG00000164338	UTP15	1.63011	0.0200611	1
ENSG00000255717	SNHG1	1.28285	0.0201626	1
ENSG00000132510	KDM6B	-1.97609	0.0201969	1
ENSG00000188321	ZNF559	-2.27003	0.0202651	1
ENSG00000124243	BCAS4	-1.48014	0.0205555	1
ENSG00000271550	BNIP3P11	-7.10792	0.0205978	1
ENSG00000253311	AC011343.1	9.86653	0.0206962	1
ENSG00000150656	CNDP1	8.2792	0.0208302	1
ENSG00000124702	KLHDC3	-1.3717	0.0208876	1
ENSG00000134247	PTGFRN	-7.86637	0.0208899	1
ENSG00000184557	SOCS3	-1.10054	0.0209527	1
ENSG00000115282	TTC31	-1.26089	0.0210674	1
ENSG00000155465	SLC7A7	-4.77542	0.0211224	1
ENSG00000163736	PPBP	-3.28046	0.0211457	1
ENSG00000172331	BPGM	1.24298	0.0211582	1
ENSG00000176845	METRNL	1.6581	0.0212167	1
ENSG00000230175	RP11-466F5.3	8.80497	0.0212351	1
ENSG00000272148	RP11-195B17.1	-7.84526	0.0213129	1
ENSG00000277287	RP4-794I6.4	8.95508	0.0213427	1
ENSG00000189343	RPS2P46	-1.11038	0.021375	1
ENSG00000253633	KB-1980E6.3	-6.90845	0.0213761	1
ENSG00000122778	KIAA1549	8.06482	0.0213843	1
ENSG00000091972	CD200	-7.79562	0.021412	1
ENSG00000239306	RBM14	-1.09361	0.0214297	1
ENSG00000176092	AIM1L	-5.01413	0.0215848	1
ENSG00000213250	RBMS2P1	-7.13046	0.0216503	1
ENSG00000142182	DNMT3L	8.44095	0.0219045	1
ENSG00000265261	RP11-162A12.3	-7.05311	0.0219252	1
ENSG00000179630	LACC1	-4.41111	0.0221376	1
ENSG00000272498	RP11-415F23.3	-7.08061	0.0221706	1
ENSG00000125863	MKKS	-1.30411	0.0222361	1
ENSG00000140044	JDP2	-7.83861	0.0223582	1
ENSG00000122035	RASL11A	-6.88569	0.0224824	1
ENSG00000101246	ARFRP1	-1.34161	0.0225284	1
ENSG00000234345	LL0XNC01-116E7.1	-6.91316	0.0227154	1
ENSG00000138073	PREB	-1.06725	0.0227592	1
ENSG00000173868	PHOSPHO1	3.06595	0.0227992	1
ENSG00000101439	CST3	-2.08771	0.0228266	1
ENSG00000103653	CSK	-1.00676	0.0228864	1
ENSG00000157601	MX1	1.90241	0.0229943	1
ENSG00000198836	OPA1	1.12104	0.0230174	1
ENSG00000269984	RP11-362K14.5	-6.91281	0.0231342	1
ENSG00000095370	SH2D3C	-1.32	0.0231736	1
ENSG00000055483	USP36	1.016	0.0231805	1
ENSG00000244437	IGKV3-15	-6.9107	0.0231814	1
ENSG00000164808	SPIDR	-1.02305	0.0231863	1
ENSG00000136152	COG3	1.03431	0.0232627	1
ENSG00000242507	RP3-477O4.5	8.86253	0.0232801	1
ENSG00000144061	NPHP1	6.45975	0.0233523	1
ENSG00000266378	RP11-214O1.3	3.36446	0.0233826	1
ENSG00000105711	SCN1B	-7.03973	0.023395	1
ENSG00000179094	PER1	1.21712	0.0234357	1
ENSG00000261353	CTA-14H9.5	-5.76316	0.0234881	1
ENSG00000197329	PELI1	1.99944	0.023728	1
ENSG00000167850	CD300C	-7.81852	0.0237713	1
ENSG00000173531	MST1	-6.86413	0.023828	1
ENSG00000100591	AHSA1	-1.0664	0.0239082	1
ENSG00000101916	TLR8	-7.25589	0.0239826	1
ENSG00000238243	OR2W3	8.61022	0.0240317	1
ENSG00000259205	PRKXP1	-3.95225	0.0240664	1
ENSG00000114120	SLC25A36	1.09301	0.02415	1
ENSG00000110077	MS4A6A	-3.01262	0.024174	1
ENSG00000235172	LINC01366	-7.71987	0.0241836	1
ENSG00000182687	GALR2	8.69729	0.0243254	1
ENSG00000151914	DST	5.2047	0.0243535	1
ENSG00000156738	MS4A1	-2.83075	0.024368	1
ENSG00000155304	HSPA13	1.29243	0.0244407	1
ENSG00000126709	IFI6	1.80492	0.0246752	1
ENSG00000260033	CTC-527H23.1	-7.04379	0.0249102	1
ENSG00000133106	EPSTI1	1.2745	0.0249193	1
ENSG00000261097	LINC00563	-7.70548	0.0249579	1
ENSG00000130023	ERMARD	1.76098	0.024969	1
ENSG00000123610	TNFAIP6	-7.49243	0.0250289	1
ENSG00000173391	OLR1	-7.75667	0.0251566	1
ENSG00000112290	WASF1	-6.10552	0.0251835	1
ENSG00000229456	RLIMP1	3.33835	0.0253535	1
ENSG00000262576	PCDHGA4	-7.71575	0.0253584	1
ENSG00000187837	HIST1H1C	1.24459	0.0253918	1
ENSG00000204936	CD177	9.13627	0.0254142	1
ENSG00000177337	DLGAP1-AS1	-1.52063	0.0255251	1
ENSG00000270184	RP11-568J23.5	4.89791	0.0255491	1
ENSG00000214765	SEPT7P2	1.0943	0.0255617	1
ENSG00000273824	RP11-81H14.1	-6.91241	0.0256355	1
ENSG00000183864	TOB2	-1.17656	0.0256526	1
ENSG00000217644	RP4-803A2.1	-7.95234	0.0259412	1
ENSG00000090621	PABPC4	1.2368	0.0259624	1
ENSG00000057657	PRDM1	1.04309	0.0260067	1
ENSG00000176022	B3GALT6	-1.69667	0.0260273	1
ENSG00000279254	RP11-536C12.1	-7.77601	0.0261125	1
ENSG00000110455	ACCS	-1.67985	0.0261538	1
ENSG00000135452	TSPAN31	-1.41194	0.0263287	1
ENSG00000222017	AC011997.1	-6.8713	0.0263585	1
ENSG00000144455	SUMF1	-1.39387	0.0265235	1
ENSG00000094804	CDC6	-7.77798	0.0265461	1
ENSG00000084733	RAB10	-1.08567	0.0265952	1
ENSG00000273183	RP11-5C23.2	-7.2367	0.0266219	1
ENSG00000172031	EPHX4	-5.65841	0.0267339	1
ENSG00000120451	SNX19	1.40103	0.0268239	1
ENSG00000117090	SLAMF1	-1.12498	0.0268257	1
ENSG00000241839	PLEKHO2	-2.77866	0.0268272	1
ENSG00000108984	MAP2K6	-1.80031	0.0268639	1
ENSG00000157593	SLC35B2	-1.59555	0.0268882	1
ENSG00000185002	RFX6	8.76102	0.026936	1
ENSG00000196542	SPTSSB	-4.3189	0.0269878	1
ENSG00000278558	TMEM191B	4.57753	0.0269998	1
ENSG00000099849	RASSF7	-1.00859	0.0273175	1
ENSG00000100034	PPM1F	-3.00593	0.0273729	1
ENSG00000197562	RAB40C	-1.64284	0.027456	1
ENSG00000147041	SYTL5	-8.43221	0.0274644	1
ENSG00000196187	TMEM63A	-1.22781	0.0274736	1
ENSG00000179921	GPBAR1	-4.2867	0.0274746	1
ENSG00000165959	CLMN	5.15964	0.0275021	1
ENSG00000168263	KCNV2	8.20154	0.0275487	1
ENSG00000189057	FAM111B	8.74777	0.0275928	1
ENSG00000184113	CLDN5	-8.42305	0.0276474	1
ENSG00000157399	ARSE	7.88067	0.0278693	1
ENSG00000156802	ATAD2	1.21927	0.0279464	1
ENSG00000176083	ZNF683	-4.03014	0.0282134	1
ENSG00000109943	CRTAM	-1.75407	0.0282616	1
ENSG00000183208	GDPGP1	-4.50394	0.0282809	1
ENSG00000100058	CRYBB2P1	1.08933	0.0283501	1
ENSG00000102678	FGF9	-7.58478	0.0283747	1
ENSG00000270846	RP11-674I16.1	-6.91802	0.0283981	1
ENSG00000270885	RASL10B	9.10549	0.0284069	1
ENSG00000213468	FIRRE	-7.60069	0.0284671	1
ENSG00000115884	SDC1	9.49325	0.0286747	1
ENSG00000272908	RP11-121A8.1	-4.60785	0.0286783	1
ENSG00000265452	MIR3682	-6.72481	0.0287187	1
ENSG00000010327	STAB1	-5.0748	0.0288843	1
ENSG00000078018	MAP2	5.77244	0.0289778	1
ENSG00000135842	FAM129A	1.01645	0.0289854	1
ENSG00000164879	CA3	9.47034	0.0291643	1
ENSG00000211945	IGHV1-18	-7.76615	0.0291665	1
ENSG00000204592	HLA-E	-1.03165	0.0293332	1
ENSG00000104756	KCTD9	1.79579	0.0293595	1
ENSG00000171495	MROH2B	8.66882	0.0293675	1
ENSG00000145335	SNCA	3.77232	0.0293841	1
ENSG00000232453	RP4-794H19.1	-7.56677	0.0295715	1
ENSG00000172594	SMPDL3A	8.62862	0.0297499	1
ENSG00000119630	PGF	-7.57582	0.029857	1
ENSG00000221962	TMEM14EP	-7.53932	0.0298799	1
ENSG00000238199	UBE2V2P3	-6.63011	0.0299956	1
ENSG00000096060	FKBP5	1.25189	0.0300176	1
ENSG00000253717	KB-1299A7.2	8.63326	0.0301013	1
ENSG00000106785	TRIM14	-1.02862	0.0301086	1
ENSG00000180336	MEIOC	-6.68652	0.0301607	1
ENSG00000072274	TFRC	1.20538	0.0302413	1
ENSG00000244116	IGKV2-28	-7.90767	0.0302899	1
ENSG00000228672	PROB1	-7.5307	0.0304468	1
ENSG00000183779	ZNF703	-7.03048	0.0306721	1
ENSG00000166682	TMPRSS5	-7.52139	0.0307218	1
ENSG00000109107	ALDOC	-1.3711	0.0307857	1
ENSG00000138767	CNOT6L	1.04069	0.0309448	1
ENSG00000233005	AC067959.1	-6.5167	0.0310701	1
ENSG00000169504	CLIC4	-7.5229	0.0310984	1
ENSG00000157111	TMEM171	-1.80593	0.0312227	1
ENSG00000162627	SNX7	8.6288	0.0313772	1
ENSG00000173273	TNKS	1.15538	0.0314586	1
ENSG00000076864	RAP1GAP	8.1156	0.0314709	1
ENSG00000232053	AC009784.3	-4.94849	0.0315816	1
ENSG00000171456	ASXL1	1.02345	0.0316	1
ENSG00000214654	RP11-27I1.4	-7.50673	0.0316055	1
ENSG00000156218	ADAMTSL3	8.60116	0.0317338	1
ENSG00000260920	RP1-228H13.5	-6.56273	0.0320336	1
ENSG00000224728	AC090945.1	8.71988	0.0320364	1
ENSG00000177455	CD19	-6.32307	0.032068	1
ENSG00000117115	PADI2	-7.53485	0.0321168	1
ENSG00000198203	SULT1C2	8.6211	0.0321969	1
ENSG00000132470	ITGB4	-5.16396	0.0322832	1
ENSG00000148110	MFSD14B	-1.20748	0.0322978	1
ENSG00000214279	SCART1	-1.48723	0.0324049	1
ENSG00000257275	RP11-164H13.1	-7.65282	0.0326305	1
ENSG00000169314	C22orf15	-7.47195	0.0326822	1
ENSG00000261595	RP11-426L16.9	9.3383	0.0327489	1
ENSG00000278570	NR2E3	8.56661	0.0328094	1
ENSG00000110841	PPFIBP1	4.58992	0.0328119	1
ENSG00000278918	CTD-2267D19.1	4.57749	0.032834	1
ENSG00000146955	RAB19	-7.47373	0.0328672	1
ENSG00000168065	SLC22A11	8.7667	0.0329062	1
ENSG00000019102	VSIG2	-7.45768	0.0329611	1
ENSG00000105778	AVL9	1.37517	0.0329962	1
ENSG00000167851	CD300A	-1.16181	0.033031	1
ENSG00000226763	SRRM5	-7.46802	0.0330327	1
ENSG00000114013	CD86	-4.40031	0.0331602	1
ENSG00000183914	DNAH2	8.1719	0.0332016	1
ENSG00000187801	ZFP69B	-4.27199	0.0332583	1
ENSG00000130294	KIF1A	-6.43078	0.0332718	1
ENSG00000173334	TRIB1	-3.87264	0.0333414	1
ENSG00000154864	PIEZO2	8.15145	0.0334183	1
ENSG00000153094	BCL2L11	1.42064	0.0334391	1
ENSG00000136193	SCRN1	-2.14076	0.0335005	1
ENSG00000180938	ZNF572	-7.48058	0.0335449	1
ENSG00000154764	WNT7A	5.38747	0.0335594	1
ENSG00000130787	HIP1R	1.27255	0.0335954	1
ENSG00000237903	RP3-404F18.5	-7.43784	0.0336175	1
ENSG00000228962	HCG23	-6.52573	0.0336284	1
ENSG00000260641	RP11-1299A16.3	-6.45558	0.0337691	1
ENSG00000179151	EDC3	-1.63171	0.0340078	1
ENSG00000156453	PCDH1	-6.44948	0.0340776	1
ENSG00000135373	EHF	9.29261	0.0341309	1
ENSG00000127954	STEAP4	8.51569	0.0341446	1
ENSG00000279673	RP11-185E8.2	-7.45778	0.0341907	1
ENSG00000257743	MGAM2	8.6191	0.0342017	1
ENSG00000211598	IGKV4-1	-6.93848	0.0342916	1
ENSG00000256732	RP11-407A16.3	7.20713	0.0343758	1
ENSG00000018625	ATP1A2	8.89363	0.0344561	1
ENSG00000196220	SRGAP3	8.11592	0.0344949	1
ENSG00000230510	PPP5D1	-6.48127	0.0346162	1
ENSG00000272506	RP4-535B20.4	-6.76004	0.0347017	1
ENSG00000233072	RPS15AP6	-4.83091	0.0347232	1
ENSG00000030110	BAK1	-1.00738	0.0347255	1
ENSG00000231574	KCCAT211	8.7981	0.034821	1
ENSG00000086506	HBQ1	5.12878	0.0348626	1
ENSG00000156113	KCNMA1	8.50955	0.0350801	1
ENSG00000102445	KIAA0226L	-7.58966	0.0351871	1
ENSG00000070526	ST6GALNAC1	-4.08579	0.035319	1
ENSG00000115266	APC2	-4.60693	0.0354282	1
ENSG00000272129	RP11-250B2.6	-7.40582	0.0354313	1
ENSG00000260343	LINC01043	9.24977	0.0354461	1
ENSG00000099985	OSM	-1.14547	0.0355201	1
ENSG00000121274	PAPD5	1.20944	0.0356458	1
ENSG00000144671	SLC22A14	-7.44821	0.0356783	1
ENSG00000145214	DGKQ	-1.15365	0.0357333	1
ENSG00000259478	RP11-753A21.1	8.60033	0.0358049	1
ENSG00000140848	CPNE2	-1.56947	0.0358289	1
ENSG00000000460	C1orf112	-3.21099	0.0359206	1
ENSG00000235369	RPL36AP15	8.26875	0.0360519	1
ENSG00000253552	HOXA-AS2	8.33099	0.0360917	1
ENSG00000103196	CRISPLD2	-7.46866	0.0362789	1
ENSG00000161180	CCDC116	-7.38888	0.0363015	1
ENSG00000167552	TUBA1A	-1.05506	0.0363506	1
ENSG00000196975	ANXA4	-1.14581	0.0363993	1
ENSG00000270190	RP11-803D5.4	-6.84453	0.0365048	1
ENSG00000140553	UNC45A	-1.04008	0.0365695	1
ENSG00000243038	RP11-58E21.1	-6.54465	0.0366116	1
ENSG00000104321	TRPA1	-6.3258	0.0366296	1
ENSG00000260439	LMF1-AS1	-7.55902	0.036632	1
ENSG00000164099	PRSS12	-7.48236	0.0367328	1
ENSG00000225509	AIFM1P1	9.21455	0.0367434	1
ENSG00000251032	CUL1P1	5.403	0.0367452	1
ENSG00000149564	ESAM	-4.76264	0.0369162	1
ENSG00000270681	RP11-372K14.2	2.45369	0.0369884	1
ENSG00000188282	RUFY4	-7.42831	0.0369935	1
ENSG00000235169	SMIM1	4.90261	0.0372697	1
ENSG00000163344	PMVK	-1.01282	0.0373185	1
ENSG00000132205	EMILIN2	-2.07503	0.0373392	1
ENSG00000112200	ZNF451	1.05235	0.0375262	1
ENSG00000163599	CTLA4	1.70339	0.0376948	1
ENSG00000140379	BCL2A1	-1.42798	0.0377159	1
ENSG00000275111	ZNF2	-3.59487	0.0378743	1
ENSG00000196859	KRT39	8.49349	0.0379034	1
ENSG00000243156	MICAL3	2.17261	0.0379176	1
ENSG00000279838	RP4-635A23.6	-2.74087	0.0380669	1
ENSG00000177272	KCNA3	-1.14494	0.03823	1
ENSG00000249978	TRGV7	-2.3293	0.0384901	1
ENSG00000236404	VLDLR-AS1	-6.62771	0.0385277	1
ENSG00000224256	CTA-292E10.7	-6.68966	0.0386064	1
ENSG00000280303	ERICD	-6.60917	0.0387042	1
ENSG00000007129	CEACAM21	-1.77769	0.0389844	1
ENSG00000154099	DNAAF1	-8.14729	0.0391497	1
ENSG00000179044	EXOC3L1	-5.53373	0.0393206	1
ENSG00000259380	RP11-346D14.1	9.13675	0.0393438	1
ENSG00000264421	RP11-401F2.4	-6.75659	0.0395614	1
ENSG00000249476	CTD-2587M2.1	-7.32604	0.0395813	1
ENSG00000138119	MYOF	7.72396	0.0395968	1
ENSG00000273176	RP3-510H16.3	-6.35709	0.0396006	1
ENSG00000203876	ADD3-AS1	-6.71474	0.0396565	1
ENSG00000240589	RN7SL258P	6.144	0.0396566	1
ENSG00000117525	F3	-8.13353	0.0397812	1
ENSG00000261167	RP11-517B11.7	-6.28808	0.0399904	1
ENSG00000259207	ITGB3	-8.12599	0.0400544	1
ENSG00000105146	AURKC	6.06689	0.0401003	1
ENSG00000118194	TNNT2	9.11781	0.040125	1
ENSG00000000938	FGR	-1.31302	0.0401704	1
ENSG00000107036	RIC1	1.41491	0.0401741	1
ENSG00000198153	ZNF849P	8.5436	0.0401761	1
ENSG00000127423	AUNIP	8.46812	0.0403189	1
ENSG00000213088	ACKR1	9.10865	0.0403265	1
ENSG00000130193	THEM6	-2.0703	0.040409	1
ENSG00000152270	PDE3B	1.05298	0.0404102	1
ENSG00000230658	KLHL7-AS1	-7.66066	0.0404131	1
ENSG00000174332	GLIS1	-6.54963	0.0406924	1
ENSG00000185483	ROR1	8.35756	0.0407689	1
ENSG00000274105	RP11-278C7.3	-6.37495	0.0408176	1
ENSG00000257267	ZNF271P	-1.09829	0.0408556	1
ENSG00000281103	TRG-AS1	-1.05684	0.0409044	1
ENSG00000119714	GPR68	-1.65839	0.0409503	1
ENSG00000197019	SERTAD1	-1.32413	0.0410254	1
ENSG00000128849	CGNL1	9.09379	0.0410462	1
ENSG00000006468	ETV1	6.14507	0.0410903	1
ENSG00000162961	DPY30	-1.08467	0.0411762	1
ENSG00000102543	CDADC1	1.15287	0.0411871	1
ENSG00000211679	IGLC3	-7.29737	0.0413465	1
ENSG00000124098	FAM210B	1.1629	0.041369	1
ENSG00000265413	RP11-789C17.1	8.29727	0.0414035	1
ENSG00000136014	USP44	-4.96741	0.0415375	1
ENSG00000206053	HN1L	-2.85924	0.0416005	1
ENSG00000172794	RAB37	-1.06532	0.0416212	1
ENSG00000060140	STYK1	-7.28044	0.0417296	1
ENSG00000120885	CLU	-3.34158	0.0418114	1
ENSG00000278619	MRM1	-3.91282	0.0418971	1
ENSG00000167987	VPS37C	-6.16819	0.0418983	1
ENSG00000130821	SLC6A8	4.39436	0.0420113	1
ENSG00000270084	GAS5-AS1	-6.1862	0.042217	1
ENSG00000170421	KRT8	6.80955	0.0422774	1
ENSG00000196628	TCF4	-3.90783	0.0425636	1
ENSG00000151779	NBAS	1.21773	0.0425787	1
ENSG00000186187	ZNRF1	-2.13448	0.0426438	1
ENSG00000279762	RP11-227G15.12	-6.23222	0.0427145	1
ENSG00000261369	RP11-474B12.1	-7.22703	0.0427162	1
ENSG00000103257	SLC7A5	1.29176	0.04277	1
ENSG00000178789	CD300LB	-6.11777	0.0428339	1
ENSG00000198959	TGM2	9.03846	0.0428721	1
ENSG00000278727	AC000403.4	9.03445	0.0431162	1
ENSG00000185758	CLDN24	8.35273	0.0431406	1
ENSG00000162729	IGSF8	-1.07469	0.0432096	1
ENSG00000122121	XPNPEP2	-4.04403	0.0433421	1
ENSG00000171643	S100Z	-6.00503	0.0434191	1
ENSG00000239941	RP11-246A10.1	-6.22119	0.043431	1
ENSG00000131153	GINS2	6.1346	0.0436299	1
ENSG00000127561	SYNGR3	-2.50997	0.0437225	1
ENSG00000212916	MAP10	-7.20488	0.0438221	1
ENSG00000234899	SOX9-AS1	8.28898	0.0438494	1
ENSG00000240729	CTD-2301A4.3	-6.26762	0.0439595	1
ENSG00000278765	RP5-890E16.5	-7.22549	0.0439863	1
ENSG00000157224	CLDN12	-4.33499	0.04404	1
ENSG00000278867	RP11-640N20.4	3.08624	0.0441263	1
ENSG00000160791	CCR5	-1.17506	0.0441995	1
ENSG00000141279	NPEPPS	1.11617	0.0443894	1
ENSG00000278983	RP11-426J5.3	-7.20574	0.0443962	1
ENSG00000235602	POU5F1P3	-7.20971	0.0444488	1
ENSG00000070182	SPTB	3.16342	0.0448247	1
ENSG00000237702	TRBV3-1	-1.91569	0.0450267	1
ENSG00000246308	RP11-685M7.3	-6.08421	0.0451089	1
ENSG00000233913	CTC-575D19.1	1.77349	0.0451924	1
ENSG00000102934	PLLP	-4.975	0.0453965	1
ENSG00000176170	SPHK1	-3.50234	0.0453973	1
ENSG00000121380	BCL2L14	6.48969	0.0454622	1
ENSG00000237115	RP1-131F15.2	-7.25656	0.0456102	1
ENSG00000143771	CNIH4	-1.06996	0.0456113	1
ENSG00000106809	OGN	5.16401	0.045796	1
ENSG00000245248	USP2-AS1	8.05786	0.0458984	1
ENSG00000260583	AP000223.42	-7.27241	0.0459654	1
ENSG00000259158	ADAM20P1	-7.2039	0.0460882	1
ENSG00000232027	RP11-275F13.3	-6.15118	0.0461878	1
ENSG00000111537	IFNG	-1.70796	0.0462046	1
ENSG00000227740	RP11-318C24.2	7.85798	0.0463779	1
ENSG00000182013	PNMAL1	8.2884	0.0463923	1
ENSG00000095585	BLNK	-6.34845	0.0463973	1
ENSG00000136738	STAM	1.07652	0.0465654	1
ENSG00000260519	RP11-109E24.2	-7.24424	0.0466822	1
ENSG00000164007	CLDN19	8.54244	0.0466988	1
ENSG00000196381	ZNF781	-5.69334	0.0468698	1
ENSG00000224738	AC099850.1	-7.21114	0.0469088	1
ENSG00000142961	MOB3C	-1.67459	0.0469298	1
ENSG00000167034	NKX3-1	8.07513	0.046984	1
ENSG00000258869	RP11-204N11.1	-7.99021	0.0472251	1
ENSG00000103381	CPPED1	1.2465	0.0472743	1
ENSG00000236003	AC007050.17	-7.13816	0.047299	1
ENSG00000197217	ENTPD4	1.00115	0.0474102	1
ENSG00000240563	L1TD1	8.68051	0.0474442	1
ENSG00000124688	MAD2L1BP	1.02452	0.0474921	1
ENSG00000133985	TTC9	-1.74225	0.0475085	1
ENSG00000197980	LEKR1	-2.83803	0.0475443	1
ENSG00000156804	FBXO32	1.32477	0.0475786	1
ENSG00000156687	UNC5D	8.26212	0.0476388	1
ENSG00000224387	RP3-395M20.2	-6.21705	0.0476875	1
ENSG00000151790	TDO2	8.11365	0.0477857	1
ENSG00000167220	HDHD2	-1.54528	0.047837	1
ENSG00000137948	BRDT	4.91397	0.0478762	1
ENSG00000216490	IFI30	-6.2565	0.0480792	1
ENSG00000236229	VEZF1P1	8.21783	0.0481625	1
ENSG00000165322	ARHGAP12	1.33902	0.0481634	1
ENSG00000268869	ESPNP	-6.09431	0.0481918	1
ENSG00000154803	FLCN	2.36505	0.0482022	1
ENSG00000160113	NR2F6	-7.31962	0.0483566	1
ENSG00000211692	TRGJP1	-5.42745	0.0487505	1
ENSG00000136098	NEK3	3.90724	0.0488073	1
ENSG00000213722	DDAH2	-1.3334	0.0488306	1
ENSG00000280269	AP000577.2	8.23365	0.0488829	1
ENSG00000095485	CWF19L1	1.09027	0.0490067	1
ENSG00000280162	RP11-314N13.9	-5.28938	0.0490357	1
ENSG00000168256	NKIRAS2	-1.11561	0.0490841	1
ENSG00000254165	RP11-503E24.2	-5.9628	0.0490894	1
ENSG00000214999	AC129492.6	-5.94074	0.049108	1
ENSG00000264859	DSG2-AS1	8.49918	0.0491522	1
ENSG00000240808	CTD-3236F5.1	7.94939	0.0492109	1
ENSG00000226891	LINC01359	-7.09227	0.0493162	1
ENSG00000185880	TRIM69	-1.42828	0.0494595	1
ENSG00000198576	ARC	-7.10406	0.0495247	1
ENSG00000136521	NDUFB5	-1.26612	0.0495306	1
ENSG00000179933	C14orf119	-1.08187	0.0496362	1
ENSG00000273428	RP4-539M6.22	-2.42917	0.0496536	1
ENSG00000254556	AF131215.4	-7.22791	0.0497448	1
ENSG00000165660	FAM175B	1.33774	0.0498848	1
ENSG00000149506	ZP1	8.45201	0.0499148	1
ENSG00000038532	CLEC16A	-1.16002	0.0499272	1
